# Supplementary material for: Toward Repurposing Metformin as a Precision Anti-Cancer Therapy Using Structural Systems Pharmacology
Source: Sci Rep. 2016 Feb 4;6:20441. doi: 10.1038/srep20441 (PMC4740793; doi:10.1038/srep20441)
Supplement: Supplementary Datesets [file srep20441-s2.zip]

Archive with 22 entries (22 files):
- srep20441-s10.csv
- srep20441-s11.csv
- srep20441-s12.csv
- srep20441-s13.csv
- srep20441-s14.csv
- srep20441-s15.csv
- srep20441-s16.csv
- srep20441-s17.csv
- srep20441-s18.csv
- srep20441-s19.csv
- srep20441-s2.csv
- srep20441-s20.csv
- srep20441-s21.csv
- srep20441-s22.csv
- srep20441-s23.csv
- srep20441-s3.csv
- srep20441-s4.csv
- srep20441-s5.csv
- srep20441-s6.csv
- srep20441-s7.csv
- srep20441-s8.csv
- srep20441-s9.csv
