# Supplementary material for: Toward Repurposing Metformin as a Precision Anti-Cancer Therapy Using Structural Systems Pharmacology
Source: Sci Rep. 2016 Feb 4;6:20441. doi: 10.1038/srep20441 (PMC4740793; doi:10.1038/srep20441)
Supplement: Supplementary Datesets [file srep20441-s2.zip › srep20441-s10.csv]

GeneSymbol_1	GeneSymbol_2	Interaction_Strength
NEDD8	TP53	0.998999
AKT1	LIPF	0.235992
CDK5	TP53	0.976992
RFXANK	CIITA	0.996993
RAC1	AKT1	0.997995
ASAP1	SRC	0.962991
SRC	AKT1	0.974996
CDKN2A	TP53	0.998999
PARP1	TP53	0.998996
EIF6	DKC1	0.974992
BRMS1	ARID4A	0.994991
ESR1	AKT1	0.996993
MAPK1	TP53	0.996992
STS	DHCR24	0.856994
RNASEH2A	PCNA	0.932997
VIM	AKT1	0.994994
HSPA8	HSP90AA1	0.997998
EGFR	TP53	0.976997
GJA1	SRC	0.995998
YWHAB	TSC2	0.998999
POLE	PCNA	0.998998
ACPP	ERBB2	0.891995
HGS	EGFR	0.994992
FGF1	AKT1	0.915995
FN1	AKT1	0.945993
INS-IGF2	AKT1	0.995993
CALM1	NOS3	0.997991
G3BP2	SCD	0.800991
NGF	AKT1	0.945999
VEGFA	HIF1A	0.998993
AR	HSP90AA1	0.996994
POLA1	PCNA	0.997994
SIRT1	TP53	0.99899
TSC2	AKT1	0.998997
NRF1	PARP1	0.922992
SPARC	FN1	0.984995
NPY	INS-IGF2	0.953999
YY1	TP53	0.998997
KAT2B	TP53	0.998992
PPARGC1A	SIRT1	0.995996
RB1	TP53	0.992992
TP53	LIPF	0.272993
ERBB2	TP53	0.967994
TFF1	ESR1	0.998991
NOS3	AKT1	0.995993
LPL	LIPF	0.901998
NRIP1	ESR1	0.998993
SP1	TP53	0.998994
HIF1A	TP53	0.999
CXCL12	HIF1A	0.986999
EXOSC6	ZFP36L1	0.898997
SUMO2	UBE2I	0.998993
KAT8	TP53	0.995997
TFAM	NRF1	0.956997
PPIF	TP53	0.829994
IL2	AKT1	0.949991
CDK2	TP53	0.998993
BCR	GRB2	0.998992
PRMT5	TP53	0.98099
HSP90AA1	AKT1	0.998994
BRIX1	DKC1	0.873995
RET	GRB2	0.997994
PTGS2	TP53	0.965998
LMNA	UBE2I	0.917995
TXNIP	TXN	0.998996
DKC1	AKT1	0.899996
ITGB1	FN1	0.992994
DNAJA1	HSPA8	0.989991
UGT2B15	CYP2E1	0.911992
DIMT1	DKC1	0.968992
SDC1	LPL	0.923
NDST4	EXT2	0.932999
EXT2	SDC1	0.920993
SDC4	FN1	0.953998
NOTCH1	EP300	0.993997
DPYSL2	CDK5	0.986994
CRMP1	CDK5	0.984997
RBM5	SF3A2	0.993991
DCC	CASP9	0.982991
DECR1	PTTG1	0.985992
LOX	FN1	0.931994
SKP1	SKP2	0.999
ATIC	AKT1	0.901994
ACTN4	AKT1	0.872999
SRSF1	SF3A2	0.998998
IL9	IL2	0.926997
SLC26A2	CANT1	0.715997
EEF2	RPL11	0.98899
YES1	AKT1	0.909995
GRB2	AKT1	0.972993
HNRNPA2B1	YBX1	0.963999
BRCA1	TP53	0.998998
MAP3K5	AKT1	0.970999
CITED2	EP300	0.998994
SGK1	PDPK1	0.997998
PEX19	CDKN2A	0.940994
ABCD3	PEX19	0.998997
TXN	MAP3K5	0.998993
PCNA	TP53	0.998
BRCA2	TP53	0.991999
UBE3A	TP53	0.998996
UBE2D2	UBE3A	0.935997
RPS13	RPL11	0.998996
NFYB	TP53	0.984995
CYP2E1	PTGS2	0.983997
EIF5A2	RPL11	0.956997
ABCE1	DKC1	0.821996
MAT2A	MTR	0.98799
INSIG1	INS-IGF2	0.866998
CYP20A1	DECR1	0.541991
FDPS	NFYB	0.910995
SCD	INS-IGF2	0.916997
DHCR24	TP53	0.934991
RPL11	TP53	0.895996
SRM	AGMAT	0.995997
EBP	DHCR24	0.924996
CHEK1	TP53	0.998996
ZBTB2	SUMO2	0.65999
UIMC1	BRCA1	0.998995
SRSF6	SF3A2	0.993995
DAG1	SRC	0.98099
HK2	INS-IGF2	0.915995
DGAT1	LIPF	0.898994
PTPN13	SRC	0.932998
AATF	RB1	0.983999
HAL	AGMAT	0.941992
ELL	CDK9	0.946995
ARHGDIA	RAC1	0.998997
PNMT	SP1	0.832998
SKP2	TP53	0.975991
POGLUT1	NOTCH1	0.909996
ISCU	NFS1	0.998998
NOC2L	TP53	0.984994
SLC25A19	TMOD1	0.753998
CBX3	TRIM28	0.993997
MTR	ATIC	0.941993
NES	CDK5	0.99
TPT1	TP53	0.970995
CROT	AATF	0.41199
RIF1	RPA3	0.695995
RBM45	NES	0.72399
SKA3	BIRC5	0.978991
TADA2A	KAT2B	0.997995
RIPK1	TRAF2	0.998991
TRAF2	MAP3K5	0.998992
TRIM28	TP53	0.960994
SNIP1	EP300	0.971996
BIRC5	TP53	0.945991
SENP8	NEDD8	0.998999
TIFA	TRAF2	0.963992
DYNLT1	NGF	0.901995
CDC6	CDK2	0.998998
RAD51AP1	RAD51	0.998992
MED17	LPL	0.907997
RANBP6	ABCE1	0.596998
TIPIN	TIMELESS	0.99899
KIF18A	BIRC5	0.962999
FASTKD3	BRIX1	0.632996
GPN1	MED17	0.804991
MKI67IP	DKC1	0.864998
UBLCP1	CTDP1	0.734
NPM1	CDKN2A	0.997992
ORC5	MCM3	0.998992
PBK	TP53	0.972999
RNFT1	UBE2D2	0.305994
MRPS31	YBX1	0.475
TYMS	PCNA	0.99799
RMI1	FANCM	0.998995
DSCC1	PCNA	0.984995
CCDC88A	AKT1	0.940996
RPL22L1	RPL30	0.856996
ARID4A	RB1	0.978999
SGOL2	BIRC5	0.992991
PRIM1	POLA1	0.997991
AMD1	SRM	0.968997
CHUK	AKT1	0.996991
CEP55	PBK	0.950991
GPN2	GPN1	0.71099
RPP40	RNASEH2A	0.744993
CENPN	BIRC5	0.981994
MTHFD2	ATIC	0.984997
ZC3H8	MKI67IP	0.449991
BASP1	CALM1	0.864996
ING3	KAT5	0.989999
SF3A2	YBX1	0.993996
CLN6	DPYSL2	0.807995
ZFP36L1	AKT1	0.978993
PDSS1	FDPS	0.942992
CRISPLD1	AFF4	0.244992
MRPS11	RPS20	0.989995
GINS2	PBK	0.854999
PTTG1	TP53	0.941996
MRPL27	RPL11	0.965998
EP300	TP53	0.998997
ZNF268	TRIM28	0.988999
RPS20	RPL11	0.998994
PIGQ	UBE2I	0.898997
MRPS12	RPL11	0.982996
MTG1	DIMT1	0.678996
TRMT61A	DIMT1	0.801992
PEX12	PEX19	0.995994
DOHH	EIF5A2	0.946998
DTYMK	TYMS	0.997992
DUS3L	METTL1	0.787991
METTL1	AKT1	0.917991
EXOSC4	EXOSC6	0.996994
MRPL54	MRPL27	0.708992
POLR1C	POLR1B	0.986996
EIF3I	RPL11	0.981994
PQBP1	WDR77	0.992
NAA10	HIF1A	0.998999
RPA3	RPA1	0.998994
ODC1	SRM	0.989994
WDR77	PRMT5	0.998999
MOCS3	NFS1	0.992991
SHFM1	BRCA2	0.998997
MTHFS	MTHFD2	0.973999
RPL30	RPL11	0.997998
YBX1	TP53	0.995995
NFS1	TP53	0.646991
POLE3	POLE	0.998998
KNCN	PCNA	0.72799
EIF1	EIF3I	0.882996
RAD51	TP53	0.998999
UBE2I	TP53	0.998996
SIN3A	TP53	0.995993
RPS6KA3	MAPK1	0.99499
TEX14	CEP55	0.854993
CASP9	AKT1	0.995998
PDPK1	AKT1	0.997994
NGFR	NGF	0.998991
RIBC2	YBX1	0.541997
TIMELESS	CHEK1	0.995997
PRKAB1	TP53	0.980994
TBP	TP53	0.997996
KAT5	TP53	0.998995
TRIM59	ESR1	0.958997
TNFSF11	AKT1	0.743995
ZFYVE28	EGFR	0.958996
NFKB1	EP300	0.996991
CIITA	NFYB	0.98899
POLR1B	DKC1	0.884994
AGMAT	DGKG	0.899
RBM3	HNRNPA2B1	0.657999
DLC1	AKT1	0.926995
IKZF1	SIN3A	0.934993
RHOH	ARHGDIA	0.982992
SFPQ	SIN3A	0.978994
MPV17	ACTN4	0.724
GINS4	GINS2	0.998995
IL17RB	IL9	0.832995
CANT1	ATIC	0.902998
NFKBIZ	NFKB1	0.918998
POLR3C	TBP	0.960993
JAK1	AKT1	0.917995
SMARCA4	TP53	0.995991
CDK9	TP53	0.977995
BANP	TP53	0.947995
C11orf1	ZFYVE28	0.212992
DDX51	NOC2L	0.454998
TTC32	ANAPC15	0.461994
TRIP13	PBK	0.923994
POLE2	POLE	0.998997
GNPNAT1	HK2	0.898993
MCM3	CDK2	0.998991
MUM1L1	PPARGC1A	0.234993
RPA1	TP53	0.998993
MED6	CTDP1	0.998995
RPA2	RPA3	0.998997
GINS3	GINS2	0.988994
C19orf40	FANCA	0.994998
MED10	MED17	0.997996
BRIP1	BRCA1	0.998999
FANCM	FANCA	0.998999
CUL4A	NEDD8	0.992
FANCA	AKT1	0.955993
STC1	VEGFA	0.850999
CASC1	TBP	0.967993
NPY5R	NPY	0.988993
KRCC1	FGFBP2	0.612996
RDH13	RDH8	0.656991
ALG13	RPS6KA3	0.622992
UTP14A	DKC1	0.73899
CLP1	YBX1	0.898995
ZKSCAN4	TP53	0.850995
FAM173B	RPS13	0.211992
PRPF6	YBX1	0.89899
CRBN	CUL4A	0.990995
TTC14	SNIP1	0.973998
ZNF302	HGS	0.509995
PIGP	PIGQ	0.979998
FBXO9	SKP1	0.901999
HNRNPM	YBX1	0.913998
ANGEL2	USP6NL	0.339995
IKZF5	IKZF1	0.626999
CHAC2	CCDC88A	0.429999
HSCB	ISCU	0.998997
THNSL1	UIMC1	0.640994
HDHD1	STS	0.758993
RBBP5	KAT8	0.937994
CHTF8	DSCC1	0.992991
ZNF347	PNMT	0.609
MAGEH1	NGFR	0.982997
PSPC1	SFPQ	0.944997
LCMT2	HAL	0.898998
E2F8	CDC6	0.923998
CCNE2	CDK2	0.998994
DNAJC30	EXOSC6	0.649
PCDH19	EBP	0.714
IRAK2	CHUK	0.907
ZNF45	TRIM28	0.962995
FBXO25	SKP2	0.726
TOE1	WDR77	0.965999
ZNF76	TBP	0.855996
CTDP1	MED17	0.99799
PLA2G4B	PTGS2	0.901
JMJD4	PLA2G4B	0.377993
TP53RK	TP53	0.975999
DGKG	LIPF	0.898996
PHOSPHO2	AOX1	0.898998
DDX56	BRIX1	0.727996
USP6NL	ACTN4	0.984999
INTS5	SHFM1	0.998998
PPAPDC1B	ACPP	0.674991
C9orf85	C19orf40	0.468997
C9orf156	CRMP1	0.426995
CCDC138	SGOL2	0.423995
C11orf54	TRIP13	0.533998
AMACR	SP1	0.799996
KBTBD8	SUPT3H	0.460997
FGFR4	FGF1	0.998998
KLB	FGFR4	0.992997
NCOA5	ESR1	0.627993
RDH8	DGAT1	0.899996
TMOD1	VIM	0.899993
TSPAN5	ITGB1	0.658996
SIAH2	DCC	0.985992
TRPM2	PTPN13	0.807997
C1orf131	TP53RK	0.306996
SETMAR	BANP	0.954995
CCDC101	TADA2A	0.993991
URM1	MOCS3	0.937993
TXNL4B	PRPF6	0.706998
SUPT3H	KAT2B	0.996992
B9D2	BIRC5	0.898998
GEM	YWHAB	0.620997
C5orf55	TRAF2	0.500996
MED19	MED10	0.997991
MED22	MED10	0.996992
ZNF596	FBXO25	0.506999
WDR73	MRPS12	0.365998
MTERF	MPV17	0.888993
ANAPC15	BRCA1	0.898998
RBM4B	HNRNPM	0.541994
ZBTB1	AR	0.618992
NAT8L	BCR	0.516994
ZNF232	YY1	0.356993
WDR5B	RBBP5	0.669998
ZNF670	CBX3	0.42199
DYNLRB2	DYNLT1	0.811998
C10orf32	C1orf131	0.499992
TEX261	TPT1	0.316999
E2F2	RB1	0.998999
NARF	LMNA	0.896992
ZNF14	SMARCA4	0.899999
ZNF22	RET	0.568992
AOX1	YES1	0.67499
ZNF180	ZNF45	0.257998
PGBD1	NKAPL	0.751992
SGCG	DAG1	0.902999
IL24	IL20RA	0.959996
IL20RA	JAK1	0.815995
HERC2	UBE3A	0.905997
RNF25	UBE2D2	0.748993
UFSP1	CASC1	0.428997
TTC30B	B9D2	0.618996
FGFBP2	FGF1	0.240998
C1orf74	KNCN	0.295999
ZFP3	SPARC	0.504994
FASTKD5	IRAK2	0.568999
TSEN2	CLP1	0.895992
AFF4	CDK9	0.991991
ACOX2	AMACR	0.924996
CYB5D1	HERC2	0.373993
NUDT16L1	SDC4	0.907999
C1orf122	CENPN	0.461996
SIDT1	FBXO25	0.270991
NKAPL	ZKSCAN4	0.781994
BCDIN3D	DGKG	0.643
ARRDC4	TFF1	0.155991
ZNF675	TNFSF11	0.620998
C5orf54	KIF18A	0.289994
IL20	IL20RA	0.993992
PRSS23	MTHFD2	0.167996
WDR85	EEF2	0.795997
C8orf48	DLC1	0.377998
TMEM45A	LOX	0.241998
EAF2	ELL	0.986995
TLCD1	INSIG1	0.339992
ZNF681	ZNF675	0.693992
ZNF572	ASAP1	0.346992
ZNF485	POLR1B	0.156992
FAM200A	ZNF14	0.259991
