# Supplementary material for: Toward Repurposing Metformin as a Precision Anti-Cancer Therapy Using Structural Systems Pharmacology
Source: Sci Rep. 2016 Feb 4;6:20441. doi: 10.1038/srep20441 (PMC4740793; doi:10.1038/srep20441)
Supplement: Supplementary Datesets [file srep20441-s2.zip › srep20441-s11.csv]

GeneSymbol_1	GeneSymbol_2	Interaction_Strength
POLR2E	MAP2K2	0.355992
NEDD8	TP53	0.998999
SNW1	MYC	0.958998
AKT1	MAP2K2	0.283995
RFXANK	CABIN1	0.982995
PPP1CA	AKT1	0.957995
ASAP1	GRB2	0.930998
SRC	GRB2	0.993991
EIF6	DKC1	0.974992
BRMS1	HDAC1	0.959992
ESR1	AKT1	0.996993
MAPK1	MAP2K2	0.987
PGRMC1	AKT1	0.853996
HSPA8	TP53	0.976997
GJA1	SRC	0.995998
YWHAB	RAF1	0.998996
ACPP	MAPK1	0.704993
HGS	GRB2	0.961997
CALM1	AKT1	0.946992
PIK3CG	MAP2K2	0.841996
G3BP2	RPL3L	0.640994
NGF	MAPK1	0.962993
VEGFA	AKT1	0.985991
AR	AKT1	0.986994
MYC	MAP2K2	0.178996
SIRT1	TP53	0.99899
NRF1	AKT1	0.850993
KAT2A	MYC	0.996995
CDKN1A	TP53	0.998999
YY1	TP53	0.998997
MAPK3	MAP2K2	0.997993
RB1	RAF1	0.997999
TP53	MAP2K2	0.192995
MED1	TP53	0.953994
NRIP1	ESR1	0.998993
PRKCD	MAP2K2	0.801998
HIF1A	TP53	0.999
CXCL12	HIF1A	0.986999
EXOSC6	ZFP36	0.998996
SUMO2	TP53	0.991998
TFAM	NRF1	0.956997
NME1	POLR2E	0.909992
PPIF	TP53	0.829994
SH3GL1	FYN	0.900992
BCR	GRB2	0.998992
FOS	MAPK1	0.998992
BRIX1	RPL5	0.87
S100A4	TP53	0.995991
RET	GRB2	0.997994
LMNA	AKT1	0.866992
TXNIP	TXN	0.998996
DKC1	RPL5	0.928996
ITGB1	MYC	0.905999
DNAJA1	HSPA8	0.989991
UGT2B15	COMT	0.917999
WBSCR22	DDC	0.898999
NDST4	WDR67	0.373996
CSF1R	GRB2	0.991999
SDC4	PRKCD	0.959992
NOTCH1	AKT1	0.965998
DPYSL2	FYN	0.910991
CRMP1	FYN	0.979992
RBM5	SF3A2	0.993991
CDIPT	PIK3CG	0.898998
DECR1	AKT1	0.906998
SKP1	MYC	0.951992
SRSF1	SF3A2	0.998998
SLC26A2	CSF1R	0.461997
EEF2	RPL5	0.977993
SNCA	FYN	0.983
GRB2	MAP2K2	0.20799
HNRNPA2B1	POLR2E	0.898991
BRCA1	TP53	0.998998
CITED2	EP300	0.998994
SGK1	PDPK1	0.997998
PEX19	PEX14	0.996992
ABCD3	PEX19	0.998997
TXN	TP53	0.905997
PCNA	TP53	0.998
RELA	MYC	0.987996
RPS13	RPL5	0.997998
MAT2A	DNMT3A	0.901995
CYP20A1	DECR1	0.541991
CTPS2	POLR2E	0.926994
RPL11	RPL5	0.998994
CHEK1	TP53	0.998996
ZBTB2	SUMO2	0.65999
SRSF6	SF3A2	0.993995
DAG1	GRB2	0.914993
CCAR1	POLR2E	0.89899
HK2	AKT1	0.883994
PTPN13	FYN	0.918993
DOCK4	GRB2	0.991999
ELL	POLR2E	0.898993
ARHGDIA	AKT1	0.920994
POGLUT1	NOTCH1	0.909996
NOC2L	TP53	0.984994
SLC25A19	ASPM	0.65499
MINA	MYC	0.993998
DDC	MAP2K2	0.255996
TPT1	TP53	0.970995
CROT	SH3GL1	0.428991
RIF1	BLM	0.630999
RBM45	PSMA8	0.507991
SKA3	CENPF	0.986992
RIPK1	TRAF2	0.998991
SORBS3	MAPK1	0.727996
TRAF2	MAP3K1	0.971991
TRIM28	TP53	0.960994
SENP8	NEDD8	0.998999
TIFA	TRAF2	0.963992
DYNLT1	FYN	0.824997
MAP3K1	MAP2K2	0.923999
SRP54	RPL5	0.928991
LAMTOR3	MAP2K2	0.917998
RAD51AP1	RAD51	0.998992
UFM1	LAMTOR3	0.382993
NUP37	BUB1B	0.957991
RANBP6	DKC1	0.391994
TIPIN	CHEK1	0.994994
KIF18A	BUB1B	0.978991
FASTKD3	BRIX1	0.632996
GPN1	POLR2E	0.682996
MKI67IP	BRIX1	0.892
UBLCP1	CTDP1	0.734
NPM1	TP53	0.996999
ORC5	S100A4	0.916999
RNFT1	UFM1	0.286996
MRPS31	YBX1	0.475
RMI1	BLM	0.998992
CCDC88A	AKT1	0.940996
RPL22L1	RPL30	0.856996
SGOL2	BUB1B	0.985995
PRIM1	PCNA	0.994994
CENPF	BUB1B	0.995991
ASPM	BUB1B	0.939995
AMD1	DNMT3A	0.89899
CEP55	BUB1B	0.929996
GPN2	GPN1	0.71099
RPP40	NUP37	0.547995
CENPN	BUB1B	0.984993
ZC3H8	POLR1B	0.237994
BASP1	CALM1	0.864996
ING3	KAT5	0.989999
HDAC1	TP53	0.998991
SF3A2	POLR2E	0.939993
CLN6	DPYSL2	0.807995
TRPC4AP	MYC	0.918991
FYN	MAP2K2	0.149996
PDSS1	POLR2L	0.557994
CRISPLD1	CEP55	0.159997
MRPS11	RPL23	0.981994
EP300	TP53	0.998997
ZNF268	TRIM28	0.988999
MTG1	SRP54	0.639991
TRMT61A	DKC1	0.755993
CSTF1	POLR2E	0.924991
POLR2C	POLR2E	0.99899
PEX12	PEX5	0.995996
DOHH	EIF5A	0.942991
POLR3D	POLR2E	0.99399
DTYMK	NME1	0.965997
DUS3L	METTL1	0.787991
METTL1	AKT1	0.917991
EXOSC4	ZFP36	0.898991
POLR2L	POLR2E	0.998999
MRPL54	POLR2L	0.44399
RPL5	MAP2K2	0.207991
POLR1C	POLR2L	0.994993
EIF3I	RPL5	0.975997
PQBP1	SF3A2	0.952
NAA10	HIF1A	0.998999
PNPO	DDC	0.789993
ODC1	FOS	0.901991
MTHFS	SHMT1	0.684
RPL26L1	RPL5	0.960992
RPL30	RPL5	0.995999
SHMT1	MYC	0.908995
YBX1	TP53	0.995995
NFS1	TP53	0.646991
POLE3	NME1	0.909995
RPL23	RPL5	0.998991
KNCN	RPL5	0.892996
EIF1	EIF3I	0.882996
RAD51	TP53	0.998999
SIN3A	TP53	0.995993
RPS6KA3	MAPK1	0.99499
TEX14	CEP55	0.854993
PDPK1	AKT1	0.997994
RIBC2	YBX1	0.541997
PRKAB1	TP53	0.980994
TBP	TP53	0.997996
KAT5	TP53	0.998995
BLNK	GRB2	0.998997
TRIM59	ESR1	0.958997
NFKB1	PRKCD	0.925997
POLR1B	POLR2E	0.839991
RPL3L	RPL5	0.996994
EIF5A	RPL5	0.865998
RBM3	HNRNPA2B1	0.657999
RPL28	RPL5	0.990998
DLC1	AKT1	0.926995
SKAP1	FYN	0.996998
RHOH	ARHGDIA	0.982992
SH2B1	GRB2	0.966996
SFPQ	SIN3A	0.978994
RAF1	MAP2K2	0.998997
CABIN1	PRKCD	0.898998
DNMT3A	MYC	0.996993
GINS4	GINS1	0.998995
IL17RB	PCNA	0.620992
NFKBIZ	NFKB1	0.918998
POLR3C	POLR3D	0.994993
S1PR3	AKT1	0.987994
VAV2	GRB2	0.966
SPTAN1	FYN	0.898992
BANP	TP53	0.947995
C11orf1	POLR2C	0.18
DDX51	NOC2L	0.454998
TTC32	RPL11	0.311999
TRIP13	BUB1B	0.841991
POLE2	PCNA	0.979996
GNPNAT1	HK2	0.898993
GINS1	BUB1B	0.810995
BUB1B	MAP2K2	0.227992
MUM1L1	NME1	0.195998
RPA1	TP53	0.998993
MED6	CTDP1	0.998995
RPA2	RPA1	0.998993
GINS3	GINS1	0.969992
MED10	EP300	0.898999
BRIP1	BRCA1	0.998999
BLM	TP53	0.991998
STC1	VEGFA	0.850999
NPY5R	S1PR3	0.898998
KRCC1	LAMTOR3	0.213
RDH13	RPL28	0.240997
ALG13	RPS6KA3	0.622992
UTP14A	DKC1	0.73899
CLP1	POLR2E	0.898998
COMT	DDC	0.964997
FAM173B	RPS13	0.211992
PRPF6	POLR2E	0.903999
PPP1R3C	EPM2A	0.989994
CRBN	TRPC4AP	0.898993
TTC14	SNW1	0.974998
INTS10	POLR2E	0.998993
ZNF302	HGS	0.509995
PIGP	CDIPT	0.799995
FBXO9	SKP1	0.901999
HNRNPM	POLR2E	0.898993
ANGEL2	ZNF786	0.318993
IKZF5	SIRT1	0.379991
WDR67	TP53	0.611
CHAC2	CCDC88A	0.429999
PEX5	PEX14	0.99899
HSCB	NFS1	0.990996
THNSL1	SHMT1	0.36399
HDHD1	CTPS2	0.481999
CHTF8	PCNA	0.843995
ZNF347	PGRMC1	0.459994
MAGEH1	NGF	0.946992
PSMA8	BUB1B	0.898997
PSPC1	PCNA	0.861
LCMT2	DDC	0.905998
E2F8	TP53	0.863998
CCNE2	CDKN1A	0.998995
DNAJC30	WBSCR22	0.365993
PCDH19	SPTAN1	0.650996
IRAK2	MAP3K1	0.903992
TOE1	PPP1CA	0.995995
ZNF76	TBP	0.855996
CTDP1	POLR2E	0.902994
ZFP36	MAPK1	0.964994
JMJD4	MINA	0.199991
PHOSPHO2	PNPO	0.898999
DDX56	BRIX1	0.727996
INTS5	INTS10	0.998992
PPAPDC1B	ACPP	0.674991
C9orf85	BLNK	0.30699
EPM2A	MAP2K2	0.384992
C9orf156	CRMP1	0.426995
CCDC138	SGOL2	0.423995
C11orf54	TRIP13	0.533998
KBTBD8	NUP37	0.461993
FGFR4	GRB2	0.857999
KLB	FGFR4	0.992997
NCOA5	ESR1	0.627993
TSPAN5	ITGB1	0.658996
SIAH2	SNCA	0.979997
TRPM2	PTPN13	0.807997
C1orf131	C10orf32	0.499992
SETMAR	BANP	0.954995
CCDC101	KAT2A	0.976996
URM1	UFM1	0.644994
TXNL4B	PRPF6	0.706998
B9D2	BUB1B	0.898993
GEM	YWHAB	0.620997
C5orf55	TRAF2	0.500996
MED19	MED1	0.942996
MED22	MED1	0.978999
ZNF596	VAV2	0.237997
PEX14	MAP2K2	0.479994
WDR73	PPP1R3C	0.282995
MTERF	NRF1	0.200994
RBM4B	HNRNPM	0.541994
ZBTB1	AR	0.618992
NAT8L	BCR	0.516994
ZNF232	YY1	0.356993
WDR5B	ESR1	0.586997
ZNF670	SKAP1	0.199999
DYNLRB2	DYNLT1	0.811998
C10orf32	PIK3CG	0.234992
TEX261	TPT1	0.316999
E2F2	RB1	0.998999
NARF	LMNA	0.896992
ZNF22	RET	0.568992
ZNF180	CSTF1	0.152
PGBD1	DOCK4	0.218992
SGCG	DAG1	0.902999
IL24	IL20RA	0.959996
IL20RA	MAPK3	0.218995
RNF25	RELA	0.620992
UFSP1	UFM1	0.892991
TTC30B	B9D2	0.618996
FGFBP2	KRCC1	0.612996
C1orf74	KNCN	0.295999
ZFP3	TP53	0.462995
FASTKD5	IRAK2	0.568999
TSEN2	CLP1	0.895992
ACOX2	PEX5	0.656996
CYB5D1	PGRMC1	0.318991
NUDT16L1	SDC4	0.907999
C1orf122	CENPN	0.461996
SIDT1	WDR67	0.339998
BCDIN3D	SH2B1	0.644996
ZNF786	EPM2A	0.184993
ARRDC4	SORBS3	0.199991
C5orf54	KIF18A	0.289994
IL20	IL20RA	0.993992
PRSS23	RPL26L1	0.179997
WDR85	EEF2	0.795997
C8orf48	DLC1	0.377998
TMEM45A	S100A4	0.156994
EAF2	ELL	0.986995
TLCD1	ASPM	0.23499
ZNF681	CCAR1	0.153995
ZNF572	ASAP1	0.346992
ZNF485	POLR1B	0.156992
FAM200A	ZNF786	0.184993
