# Supplementary material for: Toward Repurposing Metformin as a Precision Anti-Cancer Therapy Using Structural Systems Pharmacology
Source: Sci Rep. 2016 Feb 4;6:20441. doi: 10.1038/srep20441 (PMC4740793; doi:10.1038/srep20441)
Supplement: Supplementary Datesets [file srep20441-s2.zip › srep20441-s12.csv]

GeneSymbol_1	GeneSymbol_2	Interaction_Strength
NEDD8	TP53	0.998999
UBE2M	ESR1	0.908992
AKT1	RAC1	0.997995
CDK5	TP53	0.976992
RFXANK	RFX5	0.998992
RAC1	MAPK14	0.988999
SRC	ESR1	0.99899
CDKN2A	TP53	0.998999
PARP1	TP53	0.998996
EIF6	DKC1	0.974992
BRMS1	ARID4A	0.994991
ESR1	MAPK14	0.970992
GZMB	IL2	0.990999
STS	CYP3A4	0.917995
HSPA8	HSP90AA1	0.997998
EGFR	STAT1	0.998991
GJA1	SRC	0.995998
YWHAB	CDC25B	0.998991
POLE	PCNA	0.998998
ACPP	ERBB2	0.891995
HGS	EGFR	0.994992
FN1	RAC1	0.957998
CALM1	IQGAP1	0.992996
G3BP2	SCD	0.800991
JUN	MAPK14	0.993993
VEGFA	HIF1A	0.998993
AR	CTNNB1	0.998993
POLA1	PCNA	0.997994
SIRT1	TP53	0.99899
NRF1	PARP1	0.922992
SPARC	FN1	0.984995
NPY	FOS	0.945994
YY1	TP53	0.998997
IL1B	JUN	0.982992
KAT2B	CREBBP	0.998993
PPARGC1A	SIRT1	0.995996
RB1	TP53	0.992992
TP53	MAPK14	0.993997
ERBB2	SHC1	0.996998
PAK1	RAC1	0.998997
EIF4E	MAPK14	0.983991
MED1	ESR1	0.997998
NRIP1	ESR1	0.998993
SP1	ESR1	0.998999
HIF1A	TP53	0.999
ESR2	ESR1	0.997996
SREBF1	CREBBP	0.989991
CXCL12	CXCR4	0.999
RPS6	EIF4E	0.995999
EXOSC6	EXOSC8	0.99899
SUMO2	UBE2I	0.998993
TFAM	NRF1	0.956997
PPIF	SLC25A4	0.971994
IL2	MAPK14	0.928999
PRPF19	SF3A2	0.980993
CDK2	TP53	0.998993
POLR2H	HNRNPK	0.898993
BCR	GRB2	0.998992
FOS	JUN	0.998991
EIF4G1	EIF4E	0.998993
RUVBL1	CTNNB1	0.995998
PRMT5	TP53	0.98099
HSP90AA1	ESR1	0.998993
BRIX1	DKC1	0.873995
MYB	CREBBP	0.998992
RET	SHC1	0.995
LMNA	FOS	0.936996
TXNIP	TXN	0.998996
DKC1	IL2	0.898999
ITGB1	FN1	0.992994
DNAJA1	HSPA8	0.989991
CXCR4	RAC1	0.985998
CYP3A4	PLA2G4A	0.92299
UGT2B15	CYP3A4	0.937999
DIMT1	DKC1	0.968992
NDST4	EXT2	0.932999
EXT2	SDC3	0.915994
SDC3	FYN	0.964992
SDC4	CXCR4	0.991998
NOTCH1	PSEN1	0.998993
DPYSL2	CDK5	0.986994
CRMP1	CDK5	0.984997
RBM5	PRPF19	0.99799
TH	MAPKAPK2	0.963991
NFKBIA	MAPK14	0.973999
DECR1	NOX1	0.946993
SKP1	CUL1	0.998999
SRSF1	SF3A2	0.998998
IL9	IL5	0.982997
SLC26A2	CANT1	0.715997
EEF2	RPS6	0.994997
PSEN1	CTNNB1	0.998998
SNCA	FYN	0.983
GRB2	SHC1	0.998991
CTNNB1	MAPK14	0.915994
BRCA1	TP53	0.998998
MAP3K5	MAP2K6	0.99399
STAT1	MAPK14	0.993997
PLA2G4A	MAPK14	0.97499
CITED2	EP300	0.998994
SGK1	PDPK1	0.997998
PEX19	CDKN2A	0.940994
ABCD3	PEX19	0.998997
TXN	MAP3K5	0.998993
ABCA1	CREBBP	0.963996
CASK	SDC3	0.993996
PCNA	TP53	0.998
JAK2	STAT1	0.998999
UBE3A	TP53	0.998996
RPS13	RPS16	0.998999
EIF5A2	RPS16	0.944995
ABCE1	EIF3H	0.944995
MAT2A	MTR	0.98799
INSIG1	SREBF2	0.996995
CYP20A1	DECR1	0.541991
FDPS	SREBF2	0.958999
SREBF2	CREBBP	0.985998
SCD	SREBF1	0.951995
CHEK1	TP53	0.998996
ZBTB2	SUMO2	0.65999
UIMC1	BRCA1	0.998995
SRSF6	SF3B4	0.996995
FGF4	CTNNB1	0.918998
IL5	IL2	0.987996
DAG1	SRC	0.98099
MAPKAPK2	MAPK14	0.998993
HK2	SREBF1	0.968991
SOCS3	STAT1	0.993999
PTPN13	NFKBIA	0.970992
AATF	RB1	0.983999
DYNLL1	PAK1	0.940996
ELL	CDK9	0.946995
IQGAP1	RAC1	0.998997
ARHGDIA	RAC1	0.998997
PNMT	TH	0.838997
POGLUT1	NOTCH1	0.909996
ISCU	NFS1	0.998998
SLC25A19	ATP5H	0.880994
CBX3	TRIM28	0.993997
DDC	TH	0.981999
MTR	SHMT1	0.986998
NES	CDK5	0.99
TPT1	TP53	0.970995
SOS1	SHC1	0.998994
CROT	AATF	0.41199
RIF1	RPA3	0.695995
RBM45	NES	0.72399
SKA3	BIRC5	0.978991
TADA2A	KAT2B	0.997995
RIPK1	TRAF2	0.998991
TRAF2	MAP3K5	0.998992
TRIM28	TP53	0.960994
BIRC5	TP53	0.945991
SENP8	NEDD8	0.998999
TIFA	TRAF2	0.963992
CDC6	CDK2	0.998998
RAD51AP1	RAD51	0.998992
UFM1	UBE2M	0.678999
MED17	MED1	0.995997
RANBP6	ABCE1	0.596998
TIPIN	CHEK1	0.994994
KIF18A	BIRC5	0.962999
FASTKD3	BRIX1	0.632996
GPN1	RUVBL1	0.867992
MKI67IP	DKC1	0.864998
UBLCP1	CTDSP1	0.757991
NPM1	CDKN2A	0.997992
ORC5	MCM3	0.998992
PBK	TP53	0.972999
RNFT1	UFM1	0.286996
MRPS31	EXOSC8	0.489997
TYMS	SHMT1	0.997993
RMI1	BLM	0.998992
DSCC1	PCNA	0.984995
CCDC88A	AKT1	0.940996
RPL22L1	RPL30	0.856996
ARID4A	RB1	0.978999
SGOL2	BIRC5	0.992991
PRIM1	POLA1	0.997991
AMD1	DNMT1	0.898996
MAP3K7	MAPK14	0.965993
CEP55	PBK	0.950991
GPN2	GPN1	0.71099
RPP40	RPP14	0.954993
CDK8	MED1	0.998991
EXOSC8	KHSRP	0.900995
CENPN	BIRC5	0.981994
MTHFD2	SHMT1	0.991998
ZC3H8	MKI67IP	0.449991
EIF5	EIF4G1	0.996999
BASP1	CALM1	0.864996
ING3	KAT5	0.989999
SF3A2	HNRNPK	0.993996
CLN6	DPYSL2	0.807995
SF3B4	HNRNPK	0.908996
SF3B2	SF3B4	0.998997
FYN	MAPK14	0.908994
CREBBP	MAPK14	0.920996
PDSS1	FDPS	0.942992
CRISPLD1	AFF4	0.244992
MRPS11	RPS20	0.989995
GINS2	MCM5	0.977991
MRPL27	RPS16	0.971996
EP300	KAT2B	0.999
ZNF268	TRIM28	0.988999
RPS20	RPS16	0.998996
PIGQ	UBE2I	0.898997
RPS16	EIF4E	0.909994
MRPS12	RPS16	0.994992
MTG1	DIMT1	0.678996
TRMT61A	DIMT1	0.801992
POLR2C	POLR2H	0.998992
PEX12	PEX19	0.995994
DOHH	EIF5A2	0.946998
POLR3D	POLR2H	0.992995
DTYMK	TYMS	0.997992
DUS3L	METTL1	0.787991
METTL1	AKT1	0.917991
EXOSC4	EXOSC8	0.998996
MRPL54	MRPL27	0.708992
RPL5	EIF4E	0.921994
POLR1C	POLR3D	0.993991
PQBP1	WDR77	0.992
NAA10	HIF1A	0.998999
RPA3	RPA1	0.998994
ODC1	FOS	0.901991
WDR77	PRMT5	0.998999
MOCS3	NFS1	0.992991
RRM2B	TP53	0.998994
MTHFS	MTHFD2	0.973999
EIF3H	EIF4E	0.987994
RPL30	RPS6	0.998993
ATP5H	ATP5J	0.986997
SHMT1	MAX	0.899996
GTF3C6	GTF3C1	0.935999
YBX1	TP53	0.995995
NFS1	TP53	0.646991
POLE3	POLE	0.998998
KNCN	RPL5	0.892996
ATP5J	ESR1	0.89899
EIF1	EIF5	0.917997
RAD51	TP53	0.998999
UBE2I	TP53	0.998996
MAP2K6	MAPK14	0.998997
SIN3A	TP53	0.995993
TEX14	CEP55	0.854993
PDPK1	AKT1	0.997994
NGFR	NTRK1	0.997999
RIBC2	YBX1	0.541997
PRKAB1	TP53	0.980994
TBP	TP53	0.997996
KAT5	RUVBL1	0.998996
MYBBP1A	MYB	0.973997
TRIM59	ESR1	0.958997
IRAK1	MAP3K7	0.987997
RBM4	HNRNPK	0.975995
NFKB1	NFKBIA	0.998994
RFX5	CIITA	0.998996
CIITA	STAT1	0.981998
POLR1B	POLR2H	0.998993
RBM3	RBMX	0.656992
DLC1	AKT1	0.926995
IKZF1	SIN3A	0.934993
RHOH	ARHGDIA	0.982992
SH2B1	JAK2	0.998991
SMAD2	CREBBP	0.998994
SFPQ	SIN3A	0.978994
MPV17	CD2AP	0.759992
MLX	MXD4	0.98699
GINS4	GINS2	0.998995
IL17RB	IL9	0.832995
CANT1	RRM2B	0.898993
NFKBIZ	NFKB1	0.918998
CUL1	NFKBIA	0.995995
POLR3C	POLR3D	0.994993
NTRK1	SHC1	0.998994
MAX	MAPK14	0.98499
CD2AP	FYN	0.994993
DNMT1	PCNA	0.998995
SPTAN1	FANCC	0.939992
CDK9	TP53	0.977995
UBE2D1	BRCA1	0.998993
SHC1	MAPK14	0.963999
C11orf1	POLR2C	0.18
DDX51	MYBBP1A	0.490991
TTC32	ANAPC15	0.461994
TRIP13	PBK	0.923994
POLE2	POLE	0.998997
GNPNAT1	HK2	0.898993
MCM3	MCM5	0.998992
RPP14	EXOSC8	0.885997
MUM1L1	PPARGC1A	0.234993
MCM5	STAT1	0.975994
RPA1	TP53	0.998993
MED6	CDK8	0.998991
RPA2	RPA3	0.998997
GINS3	GINS2	0.988994
C19orf40	FANCC	0.950997
MED10	MED17	0.997996
BRIP1	BRCA1	0.998999
FANCC	STAT1	0.985998
BLM	RAD51	0.997996
CUL4A	NEDD8	0.992
STC1	VEGFA	0.850999
NPY5R	NPY	0.988993
KRCC1	FGFBP2	0.612996
RDH13	MINOS1	0.604999
RBMX	HNRNPK	0.995991
ALG13	CASK	0.632994
UTP14A	DKC1	0.73899
SLC25A4	SF3A2	0.943998
CLP1	POLR2H	0.910999
ZKSCAN4	TP53	0.850995
FAM173B	RPS13	0.211992
PRPF6	SF3A2	0.997996
CRBN	CUL4A	0.990995
TTC14	SF3B2	0.973996
NCOA6	CREBBP	0.996996
INTS10	POLR2H	0.998
ZNF302	HGS	0.509995
PIGP	PIGQ	0.979998
FBXO9	SKP1	0.901999
HNRNPM	RBM4	0.995993
ANGEL2	USP6NL	0.339995
IKZF5	IKZF1	0.626999
HNRNPK	MAPK14	0.900991
KHSRP	MAPK14	0.981993
CHAC2	CCDC88A	0.429999
HSCB	ISCU	0.998997
CTBP1	CREBBP	0.984998
NOX1	RAC1	0.991999
THNSL1	UIMC1	0.640994
HDHD1	STS	0.758993
GTF3C1	TP53	0.824993
RBBP5	NCOA6	0.994992
CHTF8	DSCC1	0.992991
WIZ	CTBP1	0.869993
ZNF347	PNMT	0.609
MAGEH1	NGFR	0.982997
PSPC1	SFPQ	0.944997
LCMT2	DDC	0.905998
E2F8	CDC6	0.923998
CCNE2	CDK2	0.998994
DNAJC30	EXOSC6	0.649
PCDH19	SPTAN1	0.650996
IRAK2	IRAK1	0.990999
ZNF45	TRIM28	0.962995
FBXO25	CUL1	0.965998
TOE1	SRSF6	0.989995
ZNF76	TBP	0.855996
PLA2G4B	CYP3A4	0.898994
JMJD4	PLA2G4B	0.377993
PHOSPHO2	AOX1	0.898998
DDX56	BRIX1	0.727996
USP6NL	SOS1	0.95399
INTS5	INTS10	0.998992
PPAPDC1B	ACPP	0.674991
CTDSP1	SMAD2	0.979991
CDC25B	MAPK14	0.996999
ADAM22	YWHAB	0.966994
C9orf85	C19orf40	0.468997
C9orf156	CRMP1	0.426995
CCDC138	SGOL2	0.423995
C11orf54	TRIP13	0.533998
AMACR	SP1	0.799996
KBTBD8	SUPT3H	0.460997
FGFR4	FGF4	0.998998
KLB	FGFR4	0.992997
NCOA5	ESR1	0.627993
TSPAN5	ITGB1	0.658996
SIAH2	SNCA	0.979997
MXD4	MAX	0.998993
TRPM2	PTPN13	0.807997
C1orf131	GTF3C6	0.527991
SETMAR	PRPF19	0.989995
CCDC101	TADA2A	0.993991
URM1	MOCS3	0.937993
TXNL4B	PRPF6	0.706998
SUPT3H	KAT2B	0.996992
B9D2	BIRC5	0.898998
GEM	YWHAB	0.620997
C5orf55	TRAF2	0.500996
MED19	MED17	0.99599
MED22	MED17	0.983999
ZNF596	FBXO25	0.506999
WDR73	MRPS12	0.365998
MTERF	MPV17	0.888993
ANAPC15	BRCA1	0.898998
RBM4B	HNRNPM	0.541994
ZBTB1	AR	0.618992
NAT8L	BCR	0.516994
ZNF232	YY1	0.356993
WDR5B	RBBP5	0.669998
ZNF670	CBX3	0.42199
DYNLRB2	DYNLL1	0.79999
C10orf32	GTF3C6	0.461996
TEX261	TPT1	0.316999
E2F2	RB1	0.998999
NARF	LMNA	0.896992
ZNF14	ESR2	0.898997
ZNF22	RET	0.568992
AOX1	ABCA1	0.921995
ZNF180	ZNF45	0.257998
PGBD1	NKAPL	0.751992
SGCG	DAG1	0.902999
MINOS1	SF3B4	0.898991
IL24	IL20RA	0.959996
IL20RA	SOCS3	0.848996
HERC2	UBE3A	0.905997
RNF25	UBE2D1	0.744995
UFSP1	UFM1	0.892991
TTC30B	B9D2	0.618996
FGFBP2	GZMB	0.347999
C1orf74	KNCN	0.295999
ZFP3	SPARC	0.504994
FASTKD5	IRAK2	0.568999
TSEN2	CLP1	0.895992
AFF4	CDK9	0.991991
ACOX2	AMACR	0.924996
CYB5D1	HERC2	0.373993
NUDT16L1	SDC4	0.907999
C1orf122	CENPN	0.461996
SIDT1	FBXO25	0.270991
NKAPL	ZKSCAN4	0.781994
BCDIN3D	SH2B1	0.644996
ARRDC4	MLX	0.195992
ZNF675	IL1B	0.620996
C5orf54	KIF18A	0.289994
IL20	IL20RA	0.993992
PRSS23	ADAM22	0.237994
WDR85	EEF2	0.795997
C8orf48	DLC1	0.377998
TMEM45A	ZNF22	0.304991
EAF2	ELL	0.986995
TLCD1	INSIG1	0.339992
ZNF681	ZNF675	0.693992
ZNF572	WIZ	0.461992
ZNF485	POLR1B	0.156992
FAM200A	ZNF14	0.259991
