# Supplementary material for: Toward Repurposing Metformin as a Precision Anti-Cancer Therapy Using Structural Systems Pharmacology
Source: Sci Rep. 2016 Feb 4;6:20441. doi: 10.1038/srep20441 (PMC4740793; doi:10.1038/srep20441)
Supplement: Supplementary Datesets [file srep20441-s2.zip › srep20441-s13.csv]

GeneSymbol_1	GeneSymbol_2	Interaction_Strength
POLR2E	MMAA	0.159997
NEDD8	RPL11	0.944999
SNW1	NHP2L1	0.998995
AKT1	CBL	0.638992
RFXANK	CABIN1	0.982995
YWHAZ	CBL	0.968994
CDC42	CBL	0.989991
ASAP1	SH3KBP1	0.976993
SRC	CBL	0.998992
EIF6	DKC1	0.974992
BRMS1	HDAC1	0.959992
ESR1	BRCA1	0.998995
RNASEH2A	PCNA	0.932997
HSPA8	SF3A2	0.943996
EGF	CBL	0.957995
EGFR	CBL	0.998999
GJA1	SRC	0.995998
YWHAB	CBL	0.967991
POLE	PCNA	0.998998
HGS	EGFR	0.994992
INS-IGF2	CBL	0.949992
CALM1	EGFR	0.98899
PIK3CG	AKT1	0.996996
G3BP2	SCD	0.800991
VEGFA	SRC	0.993996
AR	SRC	0.99699
POLA1	PCNA	0.997994
SIRT1	PPARGC1A	0.995996
NRF1	PPARGC1A	0.91899
IFNG	CBL	0.908996
NPY	INS-IGF2	0.953999
CDKN1A	PCNA	0.998996
YY1	RUVBL2	0.988994
KAT2B	E2F1	0.991993
PPARGC1A	POLR2E	0.898993
RB1	E2F1	0.998994
TP53	BRCA1	0.998998
FASN	INS-IGF2	0.946996
HADH	MUT	0.925995
NRIP1	ESR1	0.998993
HIF1A	GNB2L1	0.996999
GTF2B	POLR2E	0.998994
CXCL12	HIF1A	0.986999
EXOSC6	UPF2	0.997992
TFAM	NRF1	0.956997
RUVBL2	POLR2E	0.958991
PPIF	SLC25A4	0.971994
PRPF19	SF3A2	0.980993
BCR	GRB2	0.998992
BRIX1	NIP7	0.962994
RET	CBL	0.978997
DHDDS	DUT	0.812
LMNA	AKT1	0.866992
TXNIP	TXN	0.998996
DKC1	RUVBL2	0.992998
ITGB1	SRC	0.931999
DNAJA1	HSPA8	0.989991
DUT	TYMS	0.993992
CYP3A4	INS-IGF2	0.922997
UGT2B15	CYP3A4	0.937999
DIMT1	NHP2L1	0.936
UFC1	RPS5	0.447995
NDST4	EXT2	0.932999
SDC2	CBL	0.89899
EXT2	SDC2	0.938997
SDC4	SDC2	0.961993
GPC5	SDC2	0.922994
NOTCH1	AKT1	0.965998
DPYSL2	FYN	0.910991
CRMP1	FYN	0.979992
RBM5	PRPF19	0.99799
DHPS	EIF5A2	0.993999
CDIPT	PIK3R1	0.898991
DECR1	DHFR	0.928999
IL4	CBL	0.917999
SKP1	FBXO5	0.978992
SRSF1	SF3A2	0.998998
CBL	MMAA	0.719994
IL9	IL4	0.928992
MUT	MMAA	0.998996
SLC26A2	CANT1	0.715997
EEF2	RPS5	0.997994
SNCA	FYN	0.983
GRB2	CBL	0.998997
HNRNPA2B1	SF3A2	0.993999
UPF2	RPS5	0.899997
PTBP1	POLR2E	0.919991
BRCA1	TYMS	0.763997
HLA-DRB1	CBL	0.898999
CITED2	EP300	0.998994
SGK1	PDPK1	0.997998
ABCD3	FASN	0.828991
TXN	RRM1	0.986
GNB2L1	RPS5	0.987998
PCNA	TYMS	0.99799
JAK2	GRB2	0.997995
UBE2D2	CBL	0.975998
DHFR	TYMS	0.998995
RPS5	MMAA	0.169992
EIF5A2	RPS5	0.899997
ABCE1	RPLP0	0.998999
MAT2A	MTR	0.98799
RPLP0	RPS5	0.996998
CYP20A1	DECR1	0.541991
SCD	INS-IGF2	0.916997
RPL11	RPS5	0.998992
CHEK1	CDC45	0.993992
ZBTB2	TP53	0.630999
UIMC1	BRCA1	0.998995
SRSF6	SF3B4	0.996995
DAG1	SRC	0.98099
CCAR1	SF3A2	0.993995
HK2	INS-IGF2	0.915995
SORBS1	CBL	0.977992
PTPN13	SRC	0.932998
UBR5	BUB1	0.962
YWHAQ	CBL	0.991996
ELL	POLR2A	0.958994
ARHGDIA	CDC42	0.998992
POGLUT1	NOTCH1	0.909996
SLC25A19	PDE4D	0.777993
CBX3	POLR2A	0.847996
MTR	SHMT1	0.986998
NES	EGF	0.906
SOS1	CBL	0.975
CROT	UBR5	0.428996
RIF1	RPA3	0.695995
RBM45	NES	0.72399
SKA3	CENPF	0.986992
RIPK1	TRAF2	0.998991
SORBS3	SORBS1	0.905994
TRAF2	INS-IGF2	0.825998
TRIM28	E2F1	0.982991
SENP8	NEDD8	0.998999
TIFA	TRAF2	0.963992
CDC6	CDT1	0.998994
RAD51AP1	RAD51	0.998992
FBXO5	TYMS	0.978992
UFM1	UFC1	0.975997
NUP37	BUB1	0.972
MED17	PPARGC1A	0.961996
NIP7	POLR2E	0.803993
RANBP6	ABCE1	0.596998
TIPIN	CHEK1	0.994994
KIF18A	BUB1	0.988991
CDC45	TYMS	0.993992
FASTKD3	BRIX1	0.632996
GPN1	POLR2J	0.852991
UPF3B	UPF2	0.998993
MKI67IP	NIP7	0.871999
EIF5B	RPS5	0.986999
POLR2J	POLR2E	0.995
UBLCP1	CTDP1	0.734
NPM1	TP53	0.996999
ORC5	ORC6	0.998998
RRM1	TYMS	0.991998
BUB1	TYMS	0.922995
RNFT1	UBE2D2	0.305994
POLR2A	POLR2E	0.998997
MRPS31	EXOSC8	0.489997
TYMS	MMAA	0.190998
RMI1	BLM	0.998992
DSCC1	PCNA	0.984995
CCDC88A	AKT1	0.940996
RPL22L1	RPL30	0.856996
SGOL2	BUB1	0.990992
PRIM1	POLA1	0.997991
CENPF	BUB1	0.998994
AMD1	DNMT1	0.898996
CEP55	BUB1	0.964997
GPN2	GPN1	0.71099
RPP40	RNASEH2A	0.744993
EXOSC8	UPF2	0.998999
CENPN	BUB1	0.993999
MTHFD2	SHMT1	0.991998
ZC3H8	MKI67IP	0.449991
EIF5	EIF5B	0.994995
BASP1	CALM1	0.864996
ING3	KAT5	0.989999
HDAC1	E2F1	0.994995
SF3A2	POLR2E	0.939993
CLN6	DPYSL2	0.807995
SF3B4	POLR2E	0.914992
FYN	CBL	0.99899
PDSS1	DHDDS	0.973996
CRISPLD1	CKAP2L	0.304996
CKAP2L	BUB1	0.930991
MRPS11	RPS20	0.989995
GINS2	CDC45	0.994992
CDT1	TYMS	0.988996
MRPL27	RPL23	0.974999
RPS24	RPS5	0.997997
EP300	AKT1	0.993993
ZNF268	TRIM28	0.988999
RPS20	RPS5	0.998993
MRPS12	RPS20	0.996999
MTG1	DIMT1	0.678996
TRMT61A	DIMT1	0.801992
NHP2L1	POLR2E	0.977996
CSTF1	BRCA1	0.989
POLR2C	POLR2E	0.99899
PEX12	PEX5	0.995996
MCEE	MMAA	0.982991
DOHH	DHPS	0.993997
POLR3D	POLR3H	0.997998
DTYMK	TYMS	0.997992
LSM1	UPF2	0.998992
DUS3L	METTL1	0.787991
METTL1	AKT1	0.917991
EXOSC4	EXOSC8	0.998996
POLR2L	POLR2E	0.998999
MRPL54	MRPL27	0.708992
POLR3H	POLR2E	0.987996
RPL5	RPS5	0.997999
POLR1C	POLR2L	0.994993
PQBP1	WDR77	0.992
NAA10	HIF1A	0.998999
RPA3	PCNA	0.991993
ODC1	INS-IGF2	0.895992
WDR77	SF3B4	0.97399
MOCS3	MOCS1	0.984994
HSD17B4	HADH	0.821992
MTHFS	MTHFD2	0.973999
FDX1	MUT	0.805995
RPL30	RPLP0	0.998995
SHMT1	TYMS	0.997993
YBX1	SF3A2	0.993996
MOCS1	POLR2E	0.799991
POLE3	POLE	0.998998
RPL23	RPS5	0.99799
KNCN	RPL5	0.892996
EIF1	EIF5	0.917997
RAD51	BRCA1	0.998994
TEX14	CEP55	0.854993
BTK	CBL	0.997997
PDPK1	AKT1	0.997994
NGFR	SHC1	0.964997
RIBC2	YBX1	0.541997
PRKAB1	TP53	0.980994
TBP	GTF2B	0.999
KAT5	RUVBL2	0.996996
BLNK	GRB2	0.998997
TRIM59	ESR1	0.958997
NFKB1	AKT1	0.925996
POLR1B	POLR2C	0.998991
RBM3	HNRNPA2B1	0.657999
DLC1	AKT1	0.926995
RHOH	ARHGDIA	0.982992
SH2B1	GRB2	0.966996
SFPQ	PTBP1	0.980999
MPV17	CD2AP	0.759992
CABIN1	YWHAQ	0.969998
HDC	IFNG	0.823995
PIK3R1	CBL	0.998993
GINS4	GINS2	0.998995
IL17RB	IL9	0.832995
CANT1	RRM1	0.898999
NFKBIZ	NFKB1	0.918998
IL20RB	CBL	0.799998
POLR3C	POLR3D	0.994993
CD2AP	CBL	0.998999
DNMT1	PCNA	0.998995
SPTAN1	SOS1	0.934993
PDE4D	GNB2L1	0.990993
SHC1	CBL	0.998994
C11orf1	POLR2C	0.18
DDX51	NIP7	0.467991
TTC32	ANAPC15	0.461994
TRIP13	CDC45	0.922995
POLE2	POLE	0.998997
GNPNAT1	HK2	0.898993
MUM1L1	PPARGC1A	0.234993
ORC6	CDC45	0.998998
MED6	CTDP1	0.998995
SMARCB1	POLR2E	0.497994
RPA2	RPA3	0.998997
GINS3	GINS2	0.988994
MED10	MED17	0.997996
BRIP1	BRCA1	0.998999
BLM	BRCA1	0.97499
CUL4A	CDT1	0.967999
STC1	VEGFA	0.850999
NPY5R	NPY	0.988993
KRCC1	DHFRL1	0.159993
RDH13	MINOS1	0.604999
ALG13	UPF3B	0.644992
UTP14A	DKC1	0.73899
SH3KBP1	CBL	0.998996
SLC25A4	SF3A2	0.943998
CLP1	PCF11	0.991994
FAM173B	DHPS	0.25999
KDM5C	PCNA	0.918996
PRPF6	SF3A2	0.997996
CRBN	CUL4A	0.990995
TTC14	SNW1	0.974998
PCF11	POLR2E	0.964993
INTS10	POLR2A	0.998995
ZNF302	HGS	0.509995
PIGP	CDIPT	0.799995
FBXO9	SKP1	0.901999
HNRNPM	PTBP1	0.938
ANGEL2	USP6NL	0.339995
IKZF5	SIRT1	0.379991
CHAC2	CCDC88A	0.429999
PEX5	UBE2D2	0.851992
HSCB	FDX1	0.973
SPR	MCEE	0.893995
DHFRL1	TYMS	0.981
THNSL1	UIMC1	0.640994
HDHD1	POLA1	0.506997
CHTF8	DSCC1	0.992991
ZNF347	PIK3CG	0.424996
MAGEH1	NGFR	0.982997
PSPC1	SFPQ	0.944997
LCMT2	HDC	0.898997
E2F8	CDC6	0.923998
CCNE2	CDKN1A	0.998995
DNAJC30	EXOSC6	0.649
PCDH19	SPTAN1	0.650996
IRAK2	BTK	0.898995
TOE1	SRSF6	0.989995
ZNF76	TBP	0.855996
RAP1GAP2	YWHAZ	0.934
CTDP1	POLR2A	0.998998
JMJD4	KDM5C	0.306995
PHOSPHO2	AOX1	0.898998
DDX56	BRIX1	0.727996
USP6NL	SOS1	0.95399
INTS5	INTS10	0.998992
PPAPDC1B	LSM1	0.495991
E2F1	TYMS	0.952992
ADAM22	YWHAB	0.966994
C9orf85	BLNK	0.30699
QDPR	SPR	0.962991
C9orf156	CRMP1	0.426995
GALP	INS-IGF2	0.853996
CCDC138	SGOL2	0.423995
C11orf54	TRIP13	0.533998
KBTBD8	NUP37	0.461993
FGFR4	CBL	0.907992
KLB	FGFR4	0.992997
NCOA5	ESR1	0.627993
TSPAN5	ITGB1	0.658996
SIAH2	SNCA	0.979997
TRPM2	PTPN13	0.807997
C1orf131	POLR3H	0.39999
SETMAR	PRPF19	0.989995
CCDC101	KAT2B	0.965996
URM1	MOCS3	0.937993
TXNL4B	PRPF6	0.706998
B9D2	BUB1	0.898992
GEM	YWHAB	0.620997
C5orf55	TRAF2	0.500996
MED19	MED17	0.99599
MED22	MED17	0.983999
ZNF596	GPC5	0.378992
WDR73	MRPS12	0.365998
MTERF	MPV17	0.888993
ANAPC15	BRCA1	0.898998
RBM4B	HNRNPM	0.541994
ZBTB1	AR	0.618992
DYNC1LI2	HLA-DRB1	0.898993
NAT8L	BCR	0.516994
ZNF232	YY1	0.356993
WDR5B	ESR1	0.586997
ZNF670	CBX3	0.42199
DYNLRB2	DYNC1LI2	0.828995
C10orf32	C1orf131	0.499992
TEX261	RPS24	0.270998
E2F2	RB1	0.998999
NARF	LMNA	0.896992
ZNF14	SMARCB1	0.898992
ZNF22	RET	0.568992
AOX1	HADH	0.899
ZNF180	CSTF1	0.152
PGBD1	GALP	0.429999
SGCG	DAG1	0.902999
MINOS1	SF3B4	0.898991
IL24	JAK2	0.89899
RNF25	UBE2D2	0.748993
UFSP1	UFM1	0.892991
TTC30B	B9D2	0.618996
FGFBP2	KRCC1	0.612996
C1orf74	KNCN	0.295999
ZFP3	TP53	0.462995
FASTKD5	IRAK2	0.568999
TSEN2	CLP1	0.895992
ACOX2	HSD17B4	0.956999
CYB5D1	ORC6	0.242995
NUDT16L1	SDC4	0.907999
C1orf122	CENPN	0.461996
SIDT1	RAP1GAP2	0.234992
BCDIN3D	SH2B1	0.644996
ARRDC4	SORBS3	0.199991
C5orf54	KIF18A	0.289994
IL20	IL20RB	0.974997
PRSS23	ADAM22	0.237994
WDR85	EEF2	0.795997
C8orf48	DLC1	0.377998
TMEM45A	ZNF22	0.304991
EAF2	ELL	0.986995
TLCD1	QDPR	0.371996
ZNF681	CCAR1	0.153995
ZNF572	ASAP1	0.346992
ZNF485	POLR1B	0.156992
FAM200A	ZNF14	0.259991
