# Supplementary material for: Toward Repurposing Metformin as a Precision Anti-Cancer Therapy Using Structural Systems Pharmacology
Source: Sci Rep. 2016 Feb 4;6:20441. doi: 10.1038/srep20441 (PMC4740793; doi:10.1038/srep20441)
Supplement: Supplementary Datesets [file srep20441-s2.zip › srep20441-s14.csv]

GeneSymbol_1	GeneSymbol_2	Interaction_Strength
STUB1	HSP90AA1	0.998995
PXN	SRC	0.996992
NEDD8	UBE2M	0.998999
UBE2M	ESR1	0.908992
AKT1	NOS3	0.995993
RFXANK	CIITA	0.996993
RAC1	AKT1	0.997995
ASAP1	CTTN	0.970995
SRC	NOS3	0.915998
CDKN2A	JUN	0.877994
EIF6	DKC1	0.974992
BRMS1	ARID4A	0.994991
ESR1	NOS3	0.968999
STS	CYP3A4	0.917995
RNASEH2A	PCNA	0.932997
HSPA8	STUB1	0.998999
FGF2	NOS3	0.901992
POMC	INS-IGF2	0.966996
EGFR	CAV1	0.998999
GJA1	SRC	0.995998
YWHAB	TSC2	0.998999
CASP3	AKT1	0.993992
LEP	INS-IGF2	0.979991
POLE	PCNA	0.998998
ACPP	ERBB2	0.891995
HGS	EGFR	0.994992
CAV1	NOS3	0.980994
INS-IGF2	NOS3	0.946998
CALM1	NOS3	0.997991
G3BP2	SCD	0.800991
NGF	CASP3	0.990995
JUN	NOS3	0.901998
VEGFA	HIF1A	0.998993
AR	NCOA2	0.998996
POLA1	PCNA	0.997994
SIRT1	NOS3	0.949994
TSC2	AKT1	0.998997
NRF1	PPARGC1A	0.91899
NPY	POMC	0.995999
CDKN1A	TP53	0.998999
NR0B2	ESR1	0.989991
YY1	TP53	0.998997
IL1B	JUN	0.982992
KAT2B	SIRT1	0.994999
PPARGC1A	SIRT1	0.995996
RB1	JUN	0.988999
TP53	SIRT1	0.99899
ERBB2	SRC	0.998997
MED1	ESR1	0.997998
GSK3B	AKT1	0.998992
NRIP1	ESR1	0.998993
HIF1A	HSP90AA1	0.998992
ESR2	ESR1	0.997996
SREBF1	SIRT1	0.979995
CXCL12	HIF1A	0.986999
ESRRG	NR0B2	0.993992
CREB1	JUN	0.997992
EXOSC6	IL8	0.899
NCOA2	ESR1	0.998998
SUMO2	TP53	0.991998
TFAM	NRF1	0.956997
RBX1	SKP1	0.998998
CDC37	HSP90AA1	0.998997
PPIF	TP53	0.829994
POLR2H	GUCY2C	0.898992
BCR	ABL1	0.998994
FOS	JUN	0.998991
HSP90AA1	NOS3	0.996998
BRIX1	DKC1	0.873995
RET	SRC	0.963997
LMNA	FOS	0.936996
TXNIP	TXN	0.998996
DKC1	AKT1	0.899996
TLR4	SRC	0.950991
ITGB1	PXN	0.990993
DNAJA1	HSPA8	0.989991
ALDH1A1	ESR1	0.823996
CYP3A4	INS-IGF2	0.922997
UGT2B15	CYP3A4	0.937999
DIMT1	DKC1	0.968992
NDST4	EXT2	0.932999
SDC2	FGF2	0.961995
EXT2	SDC2	0.938997
SDC4	SDC2	0.961993
EFNB1	SRC	0.993998
GUCY2C	NOS3	0.832997
NOTCH1	EP300	0.993997
DPYSL2	GSK3B	0.986998
CRMP1	FYN	0.979992
RBM5	SF3A2	0.993991
TH	JUN	0.941991
VCL	SRC	0.996999
DECR1	AKT1	0.906998
SKP1	HSP90AA1	0.750994
ATIC	NOS3	0.876994
GFAP	FGF2	0.945994
SRSF1	SF3A2	0.998998
IL9	IL5	0.982997
SLC26A2	CANT1	0.715997
CTTN	SRC	0.996994
IL8	JUN	0.992
EEF2	RPLP0	0.997993
STK11	CDC37	0.998994
SNCA	STUB1	0.98599
BRCA1	ESR1	0.998995
MAP3K5	AKT1	0.970999
DMD	DAG1	0.998993
CITED2	EP300	0.998994
SGK1	PDPK1	0.997998
PEX19	CDKN2A	0.940994
ABCD3	PEX19	0.998997
TXN	MAP3K5	0.998993
ABCA1	INS-IGF2	0.895995
GNB2L1	SRC	0.997998
CASK	SDC2	0.997992
PCNA	ESR1	0.952997
JAK2	SRC	0.969994
UBE3A	ESR1	0.957994
RPS13	RPS16	0.998999
EIF5A2	RPS16	0.944995
ABCE1	RPLP0	0.998999
MAT2A	MTR	0.98799
RPLP0	INS-IGF2	0.926999
INSIG1	SREBF2	0.996995
CYP20A1	DECR1	0.541991
FDPS	SREBF2	0.958999
SREBF2	INS-IGF2	0.905994
SCD	SREBF1	0.951995
SCP2	CAV1	0.941
SRM	ODC1	0.989994
CHEK1	TP53	0.998996
ZBTB2	SUMO2	0.65999
UIMC1	BRCA1	0.998995
SRSF6	SF3A2	0.993995
IL5	JUN	0.98399
DAG1	SRC	0.98099
HK2	SREBF1	0.968991
PTPN13	EFNB1	0.994995
AATF	RB1	0.983999
ELL	POLR2H	0.898992
ARHGDIA	RAC1	0.998997
PNMT	TH	0.838997
POGLUT1	NOTCH1	0.909996
NOC2L	TP53	0.984994
SLC25A19	PDE4D	0.777993
CBX3	TRIM28	0.993997
DDC	TH	0.981999
MTR	SHMT2	0.979997
TPT1	TP53	0.970995
CROT	AATF	0.41199
RIF1	RPA3	0.695995
EPS8	SRC	0.949991
RBM45	RBFOX3	0.890997
SKA3	BIRC5	0.978991
TADA2A	KAT2B	0.997995
RIPK1	TRAF2	0.998991
SORBS3	VCL	0.958998
TRAF2	MAP3K5	0.998992
TRIM28	SIRT1	0.960993
BIRC5	HSP90AA1	0.945999
SENP8	NEDD8	0.998999
TIFA	TRAF2	0.963992
CDC6	PCNA	0.99699
RAD51AP1	RAD51	0.998992
UFM1	UBE2M	0.678999
MED17	MED1	0.995997
RANBP6	ABCE1	0.596998
TIPIN	CHEK1	0.994994
KIF18A	BIRC5	0.962999
FASTKD3	BRIX1	0.632996
GPN1	XPA	0.955
MKI67IP	DKC1	0.864998
UBLCP1	CTDP1	0.734
NPM1	CDKN2A	0.997992
ORC5	CDC6	0.993999
RNFT1	UFM1	0.286996
MRPS31	YBX1	0.475
TYMS	PCNA	0.99799
RMI1	FANCM	0.998995
DSCC1	PCNA	0.984995
CCDC88A	AKT1	0.940996
RPL22L1	RPL30	0.856996
ARID4A	RB1	0.978999
SGOL2	BIRC5	0.992991
PRIM1	POLA1	0.997991
AMD1	SRM	0.968997
CEP55	BIRC5	0.936997
GPN2	GPN1	0.71099
XPA	SIRT1	0.922991
RPP40	RNASEH2A	0.744993
CENPN	BIRC5	0.981994
MTHFD2	SHMT2	0.991996
ZC3H8	MKI67IP	0.449991
BASP1	CALM1	0.864996
ING3	KAT5	0.989999
HDAC1	ESR1	0.998991
SF3A2	HNRNPK	0.993996
CLN6	DPYSL2	0.807995
SF3B2	HNRNPK	0.980991
FYN	SRC	0.992994
PDSS1	FDPS	0.942992
CRISPLD1	ESRRG	0.182995
MRPS11	RPS20	0.989995
GINS2	PCNA	0.837998
MRPL27	RPS16	0.971996
EP300	JUN	0.998995
ZNF268	TRIM28	0.988999
RPS20	RPS16	0.998996
PIGQ	HDAC1	0.898992
RPS16	INS-IGF2	0.909994
MRPS12	RPS16	0.994992
MTG1	DIMT1	0.678996
TRMT61A	DIMT1	0.801992
POLR2C	POLR2H	0.998992
PEX12	PEX19	0.995994
DOHH	EIF5A2	0.946998
POLR3D	POLR3H	0.997998
DTYMK	TYMS	0.997992
DUS3L	METTL1	0.787991
METTL1	AKT1	0.917991
EXOSC4	EXOSC6	0.996994
MRPL54	MRPL27	0.708992
POLR3H	GUCY2C	0.898999
RPL5	INS-IGF2	0.906995
POLR1C	POLR3D	0.993991
EIF3I	RPL5	0.975997
PQBP1	HNRNPH2	0.985997
NAA10	HIF1A	0.998999
RPA3	PCNA	0.991993
ODC1	ARG2	0.939993
MOCS3	MOCS1	0.984994
HSD17B4	SCP2	0.966991
MTHFS	MTHFD2	0.973999
FDX1	POMC	0.898996
RPL30	RPLP0	0.998995
SHMT2	ATIC	0.991991
YBX1	TP53	0.995995
MOCS1	GUCY2C	0.799991
POLE3	POLE	0.998998
KNCN	RPL5	0.892996
EIF1	EIF3I	0.882996
RAD51	TP53	0.998999
TEX14	CEP55	0.854993
PDPK1	AKT1	0.997994
RIBC2	YBX1	0.541997
PRKAB1	STK11	0.984998
TBP	TP53	0.997996
NONO	HDAC1	0.943999
KAT5	TP53	0.998995
TRIM59	ESR1	0.958997
NFKB1	HDAC1	0.996998
CIITA	CREB1	0.975994
ARG2	NOS3	0.978993
POLR1B	POLR2H	0.998993
RBM3	RBMX	0.656992
DLC1	AKT1	0.926995
IKZF1	NFATC2	0.898997
RHOH	ARHGDIA	0.982992
STRN4	CAV1	0.918992
PDE3B	AKT1	0.987997
SH2B1	JAK2	0.998991
SFPQ	NONO	0.979996
MPV17	TRPC6	0.731995
FGFBP1	FGF2	0.896993
GINS4	GINS2	0.998995
IL17RB	IL9	0.832995
CANT1	PDE3B	0.898999
NFKBIZ	NFKB1	0.918998
POLR3C	POLR3D	0.994993
ABL1	SRC	0.994995
SPTAN1	CASP3	0.966994
UBE2D1	BRCA1	0.998993
BANP	TP53	0.947995
NFATC2	JUN	0.992995
PDE4D	GNB2L1	0.990993
RBFOX3	GFAP	0.866993
C11orf1	POLR2C	0.18
DDX51	NOC2L	0.454998
TTC32	ANAPC15	0.461994
TRIP13	BIRC5	0.906994
POLE2	POLE	0.998997
GNPNAT1	HK2	0.898993
MUM1L1	PPARGC1A	0.234993
MED6	CTDP1	0.998995
RPA2	RPA3	0.998997
GINS3	GINS2	0.988994
C19orf40	FANCA	0.994998
MED10	MED17	0.997996
BRIP1	BRCA1	0.998999
FANCM	FANCA	0.998999
FANCA	AKT1	0.955993
STC1	VEGFA	0.850999
NPY5R	NPY	0.988993
KRCC1	FGFBP1	0.368998
RDH13	RDH8	0.656991
RBMX	HNRNPK	0.995991
ALG13	CASK	0.632994
UTP14A	DKC1	0.73899
CLP1	POLR2H	0.910999
FAM173B	RPS13	0.211992
PRPF6	HNRNPK	0.898997
CRBN	RBX1	0.978996
TTC14	SF3B2	0.973996
NCOA6	ESR1	0.982992
INTS10	POLR2H	0.998
ZNF302	HGS	0.509995
PIGP	PIGQ	0.979998
FBXO9	SKP1	0.901999
HNRNPM	HNRNPK	0.941996
ANGEL2	USP6NL	0.339995
IKZF5	IKZF1	0.626999
HNRNPK	SRC	0.990994
CHAC2	CCDC88A	0.429999
HSCB	FDX1	0.973
THNSL1	UIMC1	0.640994
HDHD1	STS	0.758993
RBBP5	NCOA6	0.994992
CHTF8	DSCC1	0.992991
ZNF347	PNMT	0.609
MAGEH1	NGF	0.946992
PSPC1	NONO	0.966997
LCMT2	DDC	0.905998
E2F8	CDC6	0.923998
CCNE2	CDKN1A	0.998995
DNAJC30	EXOSC6	0.649
PCDH19	SPTAN1	0.650996
IRAK2	TLR4	0.974994
ZNF45	TRIM28	0.962995
FBXO25	SKP1	0.958991
TOE1	SF3B2	0.973994
ZNF76	TBP	0.855996
CTDP1	MED1	0.997999
PLA2G4B	CYP3A4	0.898994
JMJD4	PLA2G4B	0.377993
TRPC6	SRC	0.940995
PHOSPHO2	AOX1	0.898998
DDX56	BRIX1	0.727996
USP6NL	EPS8	0.99799
INTS5	INTS10	0.998992
PPAPDC1B	ACPP	0.674991
C9orf85	C19orf40	0.468997
C9orf156	CRMP1	0.426995
GALP	LEP	0.895992
CCDC138	SGOL2	0.423995
C11orf54	TRIP13	0.533998
KBTBD8	SUPT3H	0.460997
FGFR4	FGF2	0.995995
KLB	FGFR4	0.992997
NCOA5	ESR1	0.627993
RDH8	ALDH1A1	0.898999
TSPAN5	ITGB1	0.658996
SIAH2	SNCA	0.979997
TRPM2	PTPN13	0.807997
C1orf131	POLR3H	0.39999
SETMAR	BANP	0.954995
CCDC101	TADA2A	0.993991
HNRNPH2	GNB2L1	0.973992
URM1	MOCS3	0.937993
TXNL4B	PRPF6	0.706998
SUPT3H	KAT2B	0.996992
B9D2	BIRC5	0.898998
GEM	YWHAB	0.620997
C5orf55	TRAF2	0.500996
MED19	MED17	0.99599
MED22	MED17	0.983999
ZNF596	FBXO25	0.506999
WDR73	MRPS12	0.365998
MTERF	MPV17	0.888993
ANAPC15	BRCA1	0.898998
RBM4B	HNRNPM	0.541994
ZBTB1	AR	0.618992
NAT8L	BCR	0.516994
ZNF232	YY1	0.356993
WDR5B	RBBP5	0.669998
ZNF670	CBX3	0.42199
DYNLRB2	DYNLL2	0.826998
C10orf32	C1orf131	0.499992
TEX261	TPT1	0.316999
E2F2	RB1	0.998999
NARF	LMNA	0.896992
ZNF14	ESR2	0.898997
ZNF22	RET	0.568992
AOX1	ABCA1	0.921995
ZNF180	ZNF45	0.257998
PGBD1	GALP	0.429999
SGCG	DMD	0.916996
IL24	IL20RA	0.959996
IL20RA	JAK2	0.834993
HERC2	UBE3A	0.905997
RNF25	UBE2D1	0.744995
DYNLL2	STRN4	0.997995
UFSP1	UFM1	0.892991
TTC30B	B9D2	0.618996
FGFBP2	KRCC1	0.612996
C1orf74	KNCN	0.295999
ZFP3	GUCY2C	0.523998
FASTKD5	IRAK2	0.568999
TSEN2	CLP1	0.895992
ACOX2	HSD17B4	0.956999
CYB5D1	HERC2	0.373993
NUDT16L1	SDC4	0.907999
C1orf122	CENPN	0.461996
SIDT1	FBXO25	0.270991
BCDIN3D	SH2B1	0.644996
ARRDC4	SORBS3	0.199991
ZNF675	IL1B	0.620996
C5orf54	KIF18A	0.289994
IL20	IL20RA	0.993992
PRSS23	MTHFD2	0.167996
WDR85	EEF2	0.795997
C8orf48	DLC1	0.377998
TMEM45A	ZNF22	0.304991
EAF2	ELL	0.986995
TLCD1	INSIG1	0.339992
ZNF681	ZNF675	0.693992
ZNF572	ASAP1	0.346992
ZNF485	POLR1B	0.156992
FAM200A	ZNF14	0.259991
