# Supplementary material for: Toward Repurposing Metformin as a Precision Anti-Cancer Therapy Using Structural Systems Pharmacology
Source: Sci Rep. 2016 Feb 4;6:20441. doi: 10.1038/srep20441 (PMC4740793; doi:10.1038/srep20441)
Supplement: Supplementary Datesets [file srep20441-s2.zip › srep20441-s15.csv]

GeneSymbol_1	GeneSymbol_2	Interaction_Strength
NEDD8	TP53	0.998999
BLOC1S1	ESR1	0.933991
AKT1	PDK2	0.965995
PRKCA	PDK2	0.201995
RFXANK	CABIN1	0.982995
ASAP1	GRB2	0.930998
SRC	ESR1	0.99899
EIF6	DKC1	0.974992
BRMS1	HDAC1	0.959992
ESR1	PDK2	0.197995
GZMB	CASP3	0.984993
PGRMC1	AKT1	0.853996
HSPA8	TP53	0.976997
IGFBP2	INS-IGF2	0.946991
GJA1	SRC	0.995998
YWHAB	AKT1	0.917994
CASP3	PDK2	0.228993
HGS	GRB2	0.961997
INS-IGF2	PDK2	0.539997
CALM1	AKT1	0.946992
DNAH8	INS-IGF2	0.751992
G3BP2	SCD	0.800991
NGF	CASP3	0.990995
VEGFA	AKT1	0.985991
AR	MDM2	0.992993
POLA1	CDK2	0.991992
SIRT1	TP53	0.99899
NRF1	AKT1	0.850993
NPY	INS-IGF2	0.953999
YY1	TP53	0.998997
RB1	MDM2	0.998995
TP53	PDK2	0.158999
EIF4E	PDK2	0.242999
TFF1	ESR1	0.998991
MED1	ESR1	0.997998
NRIP1	ESR1	0.998993
HIF1A	TP53	0.999
CXCL12	HIF1A	0.986999
EXOSC6	ZFP36L1	0.898997
NCOA2	ESR1	0.998998
SUMO2	TP53	0.991998
MDM2	PDK2	0.200997
TFAM	NRF1	0.956997
RBX1	CDK2	0.834997
PPIF	TP53	0.829994
CDK2	PDK2	0.169998
BCR	GRB2	0.998992
S100A4	TP53	0.995991
RET	GRB2	0.997994
PSMD12	CDK2	0.898997
LMNA	AKT1	0.866992
MCL1	AKT1	0.947997
TXNIP	TXN	0.998996
DKC1	AKT1	0.899996
ITGB1	PRKCA	0.967998
DNAJA1	HSPA8	0.989991
CYP3A4	INS-IGF2	0.922997
UGT2B15	CYP3A4	0.937999
NDST4	EXT1	0.912994
CSF1R	GRB2	0.991999
SDC4	PRKCA	0.985997
EXT1	INS-IGF2	0.368999
NOTCH1	AKT1	0.965998
RBM5	YBX1	0.904995
DCC	CASP3	0.964993
RFC2	MDM2	0.912994
DECR1	AKT1	0.906998
SKP1	CDK2	0.995999
ATXN1	AKT1	0.935992
SRSF1	TOP1	0.990998
SLC26A2	CSF1R	0.461997
EEF2	INS-IGF2	0.877991
GRB2	PDK2	0.289999
BRCA1	TP53	0.998998
CITED2	EP300	0.998994
SGK1	PDPK1	0.997998
PEX19	PDHB	0.365998
ABCD3	PEX19	0.998997
ITPR3	INS-IGF2	0.928997
TXN	TP53	0.905997
PCNA	TP53	0.998
RPS13	EIF4E	0.951993
MAT2A	DNMT1	0.909996
ZNF420	TP53	0.852992
INSIG1	INS-IGF2	0.866998
CYP20A1	DECR1	0.541991
SCD	INS-IGF2	0.916997
RPL11	MDM2	0.998996
CHEK1	TP53	0.998996
ZBTB2	SUMO2	0.65999
UIMC1	ESR1	0.673992
SRSF6	TOE1	0.989995
DAG1	GRB2	0.914993
CCAR1	TP53	0.652992
DLD	PDK2	0.926995
FGF21	INS-IGF2	0.885997
HK2	INS-IGF2	0.915995
PDHB	PDK2	0.911999
PDXP	INS-IGF2	0.423995
ELL	TP53	0.858999
POGLUT1	NOTCH1	0.909996
NOC2L	TP53	0.984994
SLC25A19	DFFB	0.650992
DDC	INS-IGF2	0.366994
TPT1	TP53	0.970995
CROT	MCL1	0.379994
RIF1	BLM	0.630999
RBM45	RBFOX3	0.890997
SKA3	BIRC5	0.978991
RIPK1	TRAF2	0.998991
SCN3B	TP53	0.9
EIF2C2	EIF4E	0.971998
TRAF2	INS-IGF2	0.825998
TRIM28	MDM2	0.963991
APC	TP53	0.961996
BIRC5	CASP3	0.991993
SENP8	NEDD8	0.998999
TIFA	TRAF2	0.963992
CDC6	CDK2	0.998998
VRK1	TP53	0.977998
SRP54	INS-IGF2	0.898993
PSMD10	MDM2	0.953998
RAD51AP1	RAD51	0.998992
UFM1	DLD	0.211996
NUP37	EIF4E	0.898995
RANBP6	DKC1	0.391994
TIPIN	CHEK1	0.994994
CDC45	CDK2	0.997995
FASTKD3	PAIP1	0.487999
GGPS1	INS-IGF2	0.800992
MKI67IP	DKC1	0.864998
NUP35	EIF4E	0.898991
UBLCP1	PSMD2	0.718992
NPM1	TP53	0.996999
ORC5	MCM2	0.998997
PAIP1	EIF4E	0.952
RNFT1	UFM1	0.286996
MRPS31	YBX1	0.475
RMI1	BLM	0.998992
CCDC88A	AKT1	0.940996
RPL22L1	RPS13	0.801991
PRIM1	POLA1	0.997991
AMD1	DNMT1	0.898996
CEP55	TP53	0.799994
GPN2	DKC1	0.29099
RPP40	NUP37	0.547995
MTHFD2	DLD	0.623995
ZC3H8	NUP35	0.323996
EIF5	EIF4E	0.954996
BASP1	CALM1	0.864996
ING3	KAT5	0.989999
HDAC1	TP53	0.998991
CLN6	PTTG1	0.550992
ZFP36L1	AKT1	0.978993
MCM2	CDK2	0.972991
PDSS1	GGPS1	0.926991
CRISPLD1	CEP55	0.159997
MRPS11	RPL11	0.972993
PTTG1	TP53	0.941996
EP300	TP53	0.998997
ZNF268	TRIM28	0.988999
AKT1S1	AKT1	0.992992
PIGQ	MDM2	0.898999
MTG1	SRP54	0.639991
TRMT61A	DKC1	0.755993
PEX12	PEX19	0.995994
DOHH	EIF5A	0.942991
DTYMK	RRM2B	0.955997
DUS3L	METTL1	0.787991
METTL1	AKT1	0.917991
EXOSC4	ZFP36L1	0.903997
MRPL54	BLOC1S1	0.551
POLR1C	POLR1B	0.986996
PQBP1	ATXN1	0.913991
NAA10	HIF1A	0.998999
RBM39	ESR1	0.752995
ODC1	INS-IGF2	0.895992
RRM2B	TP53	0.998994
HSD17B4	ESR1	0.305994
MTHFS	MTHFD2	0.973999
BCAT1	DLD	0.926999
PSMD2	CDK2	0.899999
YBX1	TP53	0.995995
NFS1	DLD	0.696999
POLE3	POLE2	0.992998
KNCN	TP53	0.304992
EIF1	EIF5	0.917997
RAD51	TP53	0.998999
TEX14	CEP55	0.854993
CASP9	AKT1	0.995998
PDPK1	AKT1	0.997994
RIBC2	YBX1	0.541997
PRKAB1	TP53	0.980994
TBP	TP53	0.997996
NONO	INS-IGF2	0.837997
KAT5	TP53	0.998995
BLNK	GRB2	0.998997
TRIM59	ESR1	0.958997
ZFYVE28	GRB2	0.898993
PAK4	GRB2	0.962999
NFKB1	AKT1	0.925996
ARHGDIB	CASP3	0.985991
POLR1B	ESR1	0.620995
TADA3	TP53	0.988993
EIF5A	TP53	0.828996
RBM3	NONO	0.577
DLC1	AKT1	0.926995
RHOH	ARHGDIB	0.984
SH2B1	GRB2	0.966996
SYT5	INS-IGF2	0.905993
SFPQ	NONO	0.979996
MPV17	INS-IGF2	0.379994
CABIN1	PRKCA	0.907991
GINS4	CDC45	0.997998
IL17RB	PCNA	0.620992
NFKBIZ	NFKB1	0.918998
POLR3C	TBP	0.960993
DNMT1	TP53	0.955999
TOP1	TP53	0.993991
SPTAN1	CASP3	0.966994
UBE2D1	MDM2	0.945991
BANP	TP53	0.947995
RBFOX3	CASP3	0.608994
C11orf1	ZFYVE28	0.212992
DDX51	NOC2L	0.454998
TTC32	RPL11	0.311999
POLE2	CDK2	0.932995
GNPNAT1	HK2	0.898993
MUM1L1	BCAT1	0.226996
RPA1	TP53	0.998993
MED6	MED24	0.944
RPA2	RPA1	0.998993
GINS3	MCM2	0.854996
MED10	MED24	0.959997
BRIP1	BRCA1	0.998999
BLM	TP53	0.991998
STC1	VEGFA	0.850999
NPY5R	NPY	0.988993
KRCC1	IGFBP2	0.228999
RDH13	SYT5	0.306997
ALG13	PSMD10	0.646998
UTP14A	DKC1	0.73899
RHOU	GRB2	0.920995
FAM173B	RPS13	0.211992
CRBN	RBX1	0.978996
TTC14	RBM39	0.979991
ZNF302	HGS	0.509995
PIGP	PIGQ	0.979998
FBXO9	SKP1	0.901999
ANGEL2	SIRT1	0.228992
IKZF5	SIRT1	0.379991
CHAC2	CCDC88A	0.429999
HSCB	NFS1	0.990996
THNSL1	UIMC1	0.640994
HDHD1	POLA1	0.506997
CHTF8	RFC2	0.966998
ZNF347	PGRMC1	0.459994
MAGEH1	NGF	0.946992
PSPC1	NONO	0.966997
LCMT2	DDC	0.905998
E2F8	CDC6	0.923998
CCNE2	CDK2	0.998994
DNAJC30	RFC2	0.187992
PCDH19	SPTAN1	0.650996
TOE1	TP53	0.920995
ZNF76	TBP	0.855996
PLA2G4B	PRKCA	0.799998
JMJD4	PLA2G4B	0.377993
PHOSPHO2	PDXP	0.799995
DDX56	DKC1	0.646995
INTS5	INTS6	0.83099
PPAPDC1B	GGPS1	0.266997
C9orf85	BLNK	0.30699
C9orf156	SCN3B	0.422996
INTS6	EIF4E	0.619
GALP	INS-IGF2	0.853996
CCDC138	POLE2	0.309996
C11orf54	HSD17B4	0.240993
KBTBD8	NUP37	0.461993
KLB	FGF21	0.979997
NCOA5	ESR1	0.627993
TSPAN5	ITGB1	0.658996
SIAH2	DCC	0.985992
TRPM2	ITPR3	0.652996
C1orf131	PSMD12	0.394
SETMAR	BANP	0.954995
CCDC101	TADA3	0.978993
URM1	UFM1	0.644994
TXNL4B	AR	0.37399
MED24	ESR1	0.932991
B9D2	BIRC5	0.898998
GEM	YWHAB	0.620997
C5orf55	TRAF2	0.500996
MED19	MED24	0.950999
MED22	MED1	0.978999
ZNF596	NCOA2	0.216996
WDR73	PAK4	0.200997
MTERF	MPV17	0.888993
RBM4B	APC	0.344999
ZBTB1	AR	0.618992
NAT8L	BCR	0.516994
ZNF232	YY1	0.356993
WDR5B	ESR1	0.586997
ZNF670	NUP35	0.150998
DYNLRB2	DNAH8	0.719999
C10orf32	PSMD12	0.305995
TEX261	TPT1	0.316999
E2F2	RB1	0.998999
NARF	LMNA	0.896992
ZNF22	RET	0.568992
ZNF180	ZNF420	0.214997
PGBD1	GALP	0.429999
SGCG	DAG1	0.902999
IL24	IL20RA	0.959996
IL20RA	AKT1	0.192995
DFFB	CASP3	0.950995
RNF25	UBE2D1	0.744995
UFSP1	UFM1	0.892991
TTC30B	CASP9	0.179993
FGFBP2	GZMB	0.347999
C1orf74	KNCN	0.295999
ZFP3	TP53	0.462995
FASTKD5	AKT1S1	0.368993
TSEN2	VRK1	0.674998
ACOX2	HSD17B4	0.956999
CYB5D1	PGRMC1	0.318991
NUDT16L1	SDC4	0.907999
C1orf122	RHOU	0.329994
SIDT1	EIF2C2	0.156998
BCDIN3D	SH2B1	0.644996
ARRDC4	TFF1	0.155991
C5orf54	WDR5B	0.158995
IL20	IL20RA	0.993992
PRSS23	MTHFD2	0.167996
WDR85	EEF2	0.795997
C8orf48	DLC1	0.377998
TMEM45A	S100A4	0.156994
EAF2	ELL	0.986995
TLCD1	INSIG1	0.339992
ZNF681	CCAR1	0.153995
ZNF572	ASAP1	0.346992
ZNF485	POLR1B	0.156992
