# Supplementary material for: Toward Repurposing Metformin as a Precision Anti-Cancer Therapy Using Structural Systems Pharmacology
Source: Sci Rep. 2016 Feb 4;6:20441. doi: 10.1038/srep20441 (PMC4740793; doi:10.1038/srep20441)
Supplement: Supplementary Datesets [file srep20441-s2.zip › srep20441-s16.csv]

GeneSymbol_1	GeneSymbol_2	Interaction_Strength
NEDD8	TP53	0.998999
PLD2	PLA2G4A	0.983993
AKT1	SRC	0.974996
PRKCA	PLD2	0.992997
CDK5	TP53	0.976992
RFXANK	CIITA	0.996993
RAC1	SRC	0.993996
ASAP1	CTTN	0.970995
SRC	PLA2G4A	0.429997
CDKN2A	TP53	0.998999
PARP1	TP53	0.998996
EIF6	DKC1	0.974992
BRMS1	ARID4A	0.994991
ESR1	SRC	0.99899
MAPK1	PLA2G4A	0.949992
STS	CYP3A4	0.917995
RNASEH2A	PCNA	0.932997
HSPA8	HSP90AA1	0.997998
EGFR	SRC	0.998997
GJA1	SRC	0.995998
YWHAB	TSC2	0.998999
POLE	PCNA	0.998998
ACPP	ERBB2	0.891995
HGS	EGFR	0.994992
FN1	SRC	0.972991
INS-IGF2	SRC	0.952996
CALM1	EGFR	0.98899
G3BP2	SCD	0.800991
VEGFA	HIF1A	0.998993
AR	HSP90AA1	0.996994
POLA1	PCNA	0.997994
SIRT1	TP53	0.99899
TSC2	MAPK1	0.996999
NRF1	PARP1	0.922992
SPARC	FN1	0.984995
NPY	INS-IGF2	0.953999
YY1	TP53	0.998997
IL1B	PTGS2	0.974997
KAT2B	TP53	0.998992
PPARGC1A	SIRT1	0.995996
RB1	TP53	0.992992
TP53	PLA2G4A	0.17699
ERBB2	SRC	0.998997
EIF4E	MKNK1	0.998995
MED1	TP53	0.953994
NRIP1	ESR1	0.998993
SP1	TP53	0.998994
HIF1A	TP53	0.999
CXCL12	HIF1A	0.986999
EXOSC6	ZFP36	0.998996
SUMO2	UBE2I	0.998993
TFAM	NRF1	0.956997
PPIF	TP53	0.829994
IL2	MAPK1	0.986993
CDK2	TP53	0.998993
BCR	ABL1	0.998994
FOS	MAPK1	0.998992
RUVBL1	KAT5	0.998996
PRMT5	TP53	0.98099
HSP90AA1	TP53	0.997994
BRIX1	NOC2L	0.83399
RET	SRC	0.963997
PTGS2	PLA2G4A	0.979994
LMNA	FOS	0.936996
TXNIP	TXN	0.998996
DKC1	RUVBL1	0.994997
TLR4	MAPK1	0.983993
ITGB1	FN1	0.992994
DNAJA1	HSPA8	0.989991
CYP26A1	CYP3A4	0.929993
CYP3A4	PLA2G4A	0.92299
UGT2B15	CYP3A4	0.937999
NDST4	EXT2	0.932999
SDC2	SRC	0.917996
EXT2	SDC2	0.938997
SDC4	PRKCA	0.985997
EFNB1	SRC	0.993998
NOTCH1	EP300	0.993997
DPYSL2	CDK5	0.986994
CRMP1	CDK5	0.984997
RBM5	SF3A2	0.993991
DCC	PTK2	0.979994
VCL	SRC	0.996999
DECR1	PTTG1	0.985992
SKP1	SKP2	0.999
ATIC	PTGS2	0.841999
SRSF1	SF3A2	0.998998
CBL	SRC	0.998992
IL9	IL2	0.926997
APP	KAT5	0.992996
SLC26A2	CANT1	0.715997
AMFR	CYP3A4	0.939996
CTTN	SRC	0.996994
EEF2	RPL11	0.98899
BRCA1	TP53	0.998998
CASP8	MAPK1	0.995995
DMD	DAG1	0.998993
CITED2	EP300	0.998994
SGK1	PDPK1	0.997998
PEX19	CDKN2A	0.940994
ABCD3	PEX19	0.998997
TXN	RRM2B	0.955
GNB2L1	SRC	0.997998
CASK	SDC2	0.997992
PCNA	TP53	0.998
BRCA2	TP53	0.991999
JAK2	SRC	0.969994
UBE3A	TP53	0.998996
UBE2D2	CBL	0.975998
RPS13	RPL11	0.998996
NFYB	TP53	0.984995
EIF5A2	RPL11	0.956997
MAT2A	SP1	0.898993
INSIG1	AMFR	0.995992
CYP20A1	DECR1	0.541991
FDPS	NFYB	0.910995
SCD	INS-IGF2	0.916997
RPL11	TP53	0.895996
CHEK1	TP53	0.998996
ZBTB2	SUMO2	0.65999
UIMC1	BRCA1	0.998995
SRSF6	SF3A2	0.993995
DAG1	SRC	0.98099
HK2	INS-IGF2	0.915995
PTPN13	EFNB1	0.994995
AATF	RB1	0.983999
ELL	CDK9	0.946995
ARHGDIA	RAC1	0.998997
PNMT	MAOB	0.917998
SKP2	TP53	0.975991
POGLUT1	NOTCH1	0.909996
ISCU	NFS1	0.998998
NOC2L	TP53	0.984994
SLC25A19	PDE4D	0.777993
CBX3	TRIM28	0.993997
DDC	MAOB	0.988996
NES	CDK5	0.99
TPT1	TP53	0.970995
CROT	AATF	0.41199
RIF1	RPA3	0.695995
EPS8	SRC	0.949991
RBM45	NES	0.72399
SKA3	CENPF	0.986992
TADA2A	KAT2B	0.997995
RIPK1	CASP8	0.998994
SORBS3	VCL	0.958998
TRAF2	CASP8	0.995997
TRIM28	TP53	0.960994
SENP8	NEDD8	0.998999
TIFA	TRAF2	0.963992
CDC6	CDK2	0.998998
SRP54	RPL11	0.979994
RAD51AP1	RAD51	0.998992
MED17	MED1	0.995997
CDK7	TP53	0.980998
RANBP6	DKC1	0.391994
TIPIN	CHEK1	0.994994
KIF18A	CENPF	0.982
FASTKD3	BRIX1	0.632996
GPN1	RUVBL1	0.867992
MKI67IP	MKI67	0.995996
UBLCP1	CTDP1	0.734
NPM1	CDKN2A	0.997992
ORC5	MCM3	0.998992
RNFT1	UBE2D2	0.305994
MRPS31	EXOSC8	0.489997
TYMS	PCNA	0.99799
RMI1	BLM	0.998992
DSCC1	PCNA	0.984995
CCDC88A	AKT1	0.940996
RPL22L1	RPL30	0.856996
ARID4A	RB1	0.978999
SGOL2	CENPF	0.985991
PRIM1	POLA1	0.997991
CENPF	PAFAH1B1	0.968995
AMD1	MAT2A	0.913991
CEP55	CENPF	0.958992
GPN2	GPN1	0.71099
RPP40	RNASEH2A	0.744993
EXOSC8	ZFP36	0.999
CENPN	CENPF	0.987998
MTHFD2	ATIC	0.984997
ZC3H8	RNF128	0.371996
EIF5	EIF4E	0.954996
BASP1	CALM1	0.864996
ING3	KAT5	0.989999
SF3A2	YBX1	0.993996
CLN6	DPYSL2	0.807995
PDSS1	FDPS	0.942992
CRISPLD1	AFF4	0.244992
MRPS11	RPS20	0.989995
GINS2	CCNB1	0.860994
PTTG1	TP53	0.941996
MRPL27	RPL11	0.965998
EP300	TP53	0.998997
ZNF268	TRIM28	0.988999
RPS20	RPL11	0.998994
PIGQ	UBE2I	0.898997
MRPS12	RPL11	0.982996
MTG1	SRP54	0.639991
TRMT61A	DKC1	0.755993
PEX12	PEX19	0.995994
DOHH	EIF5A2	0.946998
DTYMK	TYMS	0.997992
DUS3L	METTL1	0.787991
METTL1	AKT1	0.917991
EXOSC4	EXOSC8	0.998996
MRPL54	MRPL27	0.708992
POLR1C	POLR1B	0.986996
PQBP1	WDR77	0.992
NAA10	HIF1A	0.998999
RPA3	RPA1	0.998994
ODC1	FOS	0.901991
WDR77	PRMT5	0.998999
MOCS3	NFS1	0.992991
SHFM1	BRCA2	0.998997
RRM2B	TP53	0.998994
CCNB1	TP53	0.991998
MTHFS	MTHFD2	0.973999
RPL26L1	RPL11	0.981991
RPL30	RPL11	0.997998
YBX1	TP53	0.995995
NFS1	TP53	0.646991
POLE3	POLE	0.998998
KNCN	MKNK1	0.791999
EIF1	EIF5	0.917997
RAD51	TP53	0.998999
UBE2I	TP53	0.998996
SIN3A	TP53	0.995993
TEX14	CEP55	0.854993
PRKDC	TP53	0.998992
PDPK1	AKT1	0.997994
PTK2	SRC	0.998999
NGFR	APP	0.972992
RIBC2	YBX1	0.541997
PRKAB1	TP53	0.980994
TBP	TP53	0.997996
KAT5	PLA2G4A	0.983995
TRIM59	ESR1	0.958997
ZFYVE28	EGFR	0.958996
NFKB1	EP300	0.996991
CIITA	NFYB	0.98899
DYNC1H1	NDEL1	0.990999
PAFAH1B1	PLA2G4A	0.898992
POLR1B	CDK7	0.899994
RBM3	RBMX	0.656992
DLC1	AKT1	0.926995
IKZF1	SIN3A	0.934993
RHOH	ARHGDIA	0.982992
GSTA5	CYP3A4	0.915997
SH2B1	JAK2	0.998991
SFPQ	SIN3A	0.978994
MPV17	TRPC6	0.731995
GINS4	GINS2	0.998995
DUSP6	MAPK1	0.998999
IL17RB	IL9	0.832995
CANT1	ATIC	0.902998
NFKBIZ	NFKB1	0.918998
POLR3C	TBP	0.960993
SMARCA4	TP53	0.995991
MKI67	CENPF	0.905994
ABL1	SRC	0.994995
CDK9	TP53	0.977995
BANP	TP53	0.947995
PDE4D	GNB2L1	0.990993
PNKP	PRKDC	0.924991
C11orf1	ZFYVE28	0.212992
DDX51	NOC2L	0.454998
TTC32	ANAPC15	0.461994
TRIP13	CCNB1	0.908993
POLE2	POLE	0.998997
GNPNAT1	HK2	0.898993
MCM3	CDK2	0.998991
MUM1L1	PPARGC1A	0.234993
RPA1	TP53	0.998993
MED6	CTDP1	0.998995
RPA2	RPA3	0.998997
GINS3	GINS2	0.988994
MAOB	CYP3A4	0.931995
C19orf40	BLM	0.927992
MED10	MED17	0.997996
BRIP1	BRCA1	0.998999
BLM	TP53	0.991998
CUL4A	NEDD8	0.992
STC1	VEGFA	0.850999
CASC1	TBP	0.967993
NPY5R	NPY	0.988993
KRCC1	DUSP6	0.242991
RDH13	RDH8	0.656991
RBMX	HNRNPK	0.995991
ALG13	CASK	0.632994
UTP14A	DKC1	0.73899
CLP1	YBX1	0.898995
ZKSCAN4	TP53	0.850995
FAM173B	RPS13	0.211992
PRPF6	HNRNPK	0.898997
CRBN	CUL4A	0.990995
TTC14	DGCR14	0.991998
NCOA6	SRC	0.977994
ZNF302	HGS	0.509995
PIGP	PIGQ	0.979998
FBXO9	SKP1	0.901999
HNRNPM	HNRNPK	0.941996
ANGEL2	USP6NL	0.339995
IKZF5	IKZF1	0.626999
HNRNPK	SRC	0.990994
CHAC2	CCDC88A	0.429999
HSCB	ISCU	0.998997
THNSL1	UIMC1	0.640994
HDHD1	STS	0.758993
RBBP5	NCOA6	0.994992
CHTF8	DSCC1	0.992991
ZNF347	PNMT	0.609
MAGEH1	NGFR	0.982997
PSPC1	SFPQ	0.944997
LCMT2	DDC	0.905998
E2F8	CDC6	0.923998
CCNE2	CDK2	0.998994
DNAJC30	EXOSC6	0.649
PCDH19	PNKP	0.654998
IRAK2	TLR4	0.974994
ZNF45	TRIM28	0.962995
FBXO25	SKP2	0.726
TOE1	WDR77	0.965999
ZNF76	TBP	0.855996
CTDP1	MED1	0.997999
ZFP36	MAPK1	0.964994
PLA2G4B	PTGS2	0.901
JMJD4	PLA2G4B	0.377993
DGCR14	GNB2L1	0.979998
TRPC6	SRC	0.940995
PHOSPHO2	AOX1	0.898998
DDX56	BRIX1	0.727996
NDEL1	PAFAH1B1	0.998992
USP6NL	EPS8	0.99799
INTS5	SHFM1	0.998998
PPAPDC1B	ACPP	0.674991
C9orf85	C19orf40	0.468997
C9orf156	CRMP1	0.426995
CCDC138	SGOL2	0.423995
C11orf54	TRIP13	0.533998
AMACR	SP1	0.799996
KBTBD8	SUPT3H	0.460997
FGFR4	SDC2	0.924999
KLB	FGFR4	0.992997
NCOA5	ESR1	0.627993
RDH8	CYP26A1	0.898998
TSPAN5	ITGB1	0.658996
SIAH2	DCC	0.985992
MKNK1	PLA2G4A	0.958991
TRPM2	PTPN13	0.807997
C1orf131	GSTA5	0.373998
SETMAR	BANP	0.954995
CCDC101	TADA2A	0.993991
RNF128	IL2	0.953999
URM1	MOCS3	0.937993
TXNL4B	PRPF6	0.706998
SUPT3H	KAT2B	0.996992
B9D2	PAFAH1B1	0.898999
GEM	YWHAB	0.620997
C5orf55	TRAF2	0.500996
MED19	MED17	0.99599
MED22	MED17	0.983999
ZNF596	FBXO25	0.506999
WDR73	MRPS12	0.365998
MTERF	MPV17	0.888993
ANAPC15	BRCA1	0.898998
RBM4B	HNRNPM	0.541994
ZBTB1	AR	0.618992
NAT8L	BCR	0.516994
ZNF232	YY1	0.356993
WDR5B	RBBP5	0.669998
ZNF670	CBX3	0.42199
DYNLRB2	DYNC1H1	0.784995
C10orf32	C1orf131	0.499992
TEX261	TPT1	0.316999
E2F2	RB1	0.998999
NARF	LMNA	0.896992
ZNF14	SMARCA4	0.899999
ZNF22	RET	0.568992
AOX1	MAOB	0.917997
ZNF180	ZNF45	0.257998
PGBD1	NKAPL	0.751992
SGCG	DMD	0.916996
IL24	IL20RA	0.959996
IL20RA	JAK2	0.834993
HERC2	UBE3A	0.905997
RNF25	UBE2D2	0.748993
UFSP1	CASC1	0.428997
TTC30B	B9D2	0.618996
FGFBP2	KRCC1	0.612996
C1orf74	KNCN	0.295999
ZFP3	SPARC	0.504994
FASTKD5	IRAK2	0.568999
TSEN2	CLP1	0.895992
AFF4	CDK9	0.991991
ACOX2	AMACR	0.924996
CYB5D1	HERC2	0.373993
NUDT16L1	SDC4	0.907999
C1orf122	CENPN	0.461996
SIDT1	FBXO25	0.270991
NKAPL	ZKSCAN4	0.781994
BCDIN3D	SH2B1	0.644996
ARRDC4	SORBS3	0.199991
ZNF675	IL1B	0.620996
C5orf54	KIF18A	0.289994
IL20	IL20RA	0.993992
PRSS23	RPL26L1	0.179997
WDR85	EEF2	0.795997
C8orf48	DLC1	0.377998
TMEM45A	ZNF22	0.304991
EAF2	ELL	0.986995
TLCD1	INSIG1	0.339992
ZNF681	ZNF675	0.693992
ZNF572	ASAP1	0.346992
ZNF485	POLR1B	0.156992
FAM200A	ZNF14	0.259991
