# Supplementary material for: Toward Repurposing Metformin as a Precision Anti-Cancer Therapy Using Structural Systems Pharmacology
Source: Sci Rep. 2016 Feb 4;6:20441. doi: 10.1038/srep20441 (PMC4740793; doi:10.1038/srep20441)
Supplement: Supplementary Datesets [file srep20441-s2.zip › srep20441-s17.csv]

GeneSymbol_1	GeneSymbol_2	Interaction_Strength
NEDD8	TP53	0.998999
AKT1	INS-IGF2	0.995993
CDK5	INS-IGF2	0.876998
RFXANK	CIITA	0.996993
ASAP1	SRC	0.962991
SRC	INS-IGF2	0.952996
CDKN2A	MLH1	0.751995
EIF6	DKC1	0.974992
BRMS1	HDAC1	0.959992
CD4	PREP	0.195997
ESR1	BRCA1	0.998995
STS	CYP3A4	0.917995
PGRMC1	AKT1	0.853996
RNASEH2A	PCNA	0.932997
HSPA8	HSP90AA1	0.997998
ATP5B	HSPD1	0.954992
EGF	KNG1	0.988993
IGF1R	INS-IGF2	0.982992
GJA1	SRC	0.995998
YWHAB	IGF1R	0.950999
INSR	INS-IGF2	0.998991
IRS1	INS-IGF2	0.995994
CASP3	HSPD1	0.977997
LEP	INS-IGF2	0.979991
POLE	PCNA	0.998998
ACPP	CCR5	0.817993
HGS	GRB2	0.961997
FN1	KNG1	0.949995
INS-IGF2	PREP	0.242995
CALM1	INSR	0.982999
G3BP2	SCD	0.800991
NGF	CASP3	0.990995
VEGFA	SRC	0.993996
AR	HSP90AA1	0.996994
IRS2	INS-IGF2	0.995994
POLA1	PCNA	0.997994
PNPT1	HSPD1	0.911994
NRF1	AKT1	0.850993
SPARC	FN1	0.984995
NPY	LEP	0.970999
CDKN1A	TP53	0.998999
YY1	TP53	0.998997
PPARGC1A	PPARG	0.994994
RB1	SMARCA4	0.998999
TP53	MLH1	0.972999
PPARG	INS-IGF2	0.965994
NRIP1	ESR1	0.998993
HIF1A	TP53	0.999
CXCL12	CXCR4	0.999
EXOSC6	PNPT1	0.898994
SUMO2	TP53	0.991998
TFAM	NRF1	0.956997
RBX1	SKP1	0.998998
PPIF	SLC25A4	0.971994
PRPF19	SF3A2	0.980993
SH3GL1	SRC	0.936993
BCR	GRB2	0.998992
RUVBL1	HSPD1	0.938992
HSP90AA1	HSPD1	0.991997
BRIX1	HSPD1	0.751996
MYB	CD4	0.983999
HSPD1	PREP	0.326994
RET	GRB2	0.997994
PSMD12	CD4	0.898997
LMNA	CD86	0.901999
TXNIP	TXN	0.998996
DKC1	RUVBL1	0.994997
ITGB1	FN1	0.992994
DNAJA1	HSPA8	0.989991
PSMD14	CD4	0.898992
CXCR4	CD4	0.994996
CYP3A4	INS-IGF2	0.922997
UGT2B15	CYP3A4	0.937999
NDST4	EXT2	0.932999
SDC2	KNG1	0.901992
EXT2	SDC2	0.938997
SDC4	CXCR4	0.991998
NOTCH1	AKT1	0.965998
DPYSL2	CDK5	0.986994
CRMP1	CDK5	0.984997
RBM5	PRPF19	0.99799
DCC	CASP3	0.964993
DECR1	DHFR	0.928999
LOX	FN1	0.931994
SKP1	CD4	0.918996
MLH1	PREP	0.164992
CAT	HSPD1	0.902993
ACTN4	KNG1	0.901996
CHRM3	KNG1	0.937993
SRSF1	SF3A2	0.998998
KNG1	PREP	0.826992
IL9	IRS2	0.864991
SLC26A2	CANT1	0.715997
CCR5	CD4	0.994995
EEF2	RPLP0	0.997993
GAST	INS-IGF2	0.953997
GRB2	INS-IGF2	0.993997
HNRNPA2B1	SF3A2	0.993999
BRCA1	MLH1	0.938995
CASP8	CASP3	0.998996
HLA-DRB1	CD4	0.997995
CITED2	EP300	0.998994
SGK1	PDPK1	0.997998
PEX19	CDKN2A	0.940994
ABCD3	PEX19	0.998997
TXN	HSPD1	0.907993
ABCA1	INS-IGF2	0.895995
PCNA	MLH1	0.963995
JAK2	CD4	0.957997
MYD88	HSPD1	0.942997
DHFR	HSPD1	0.993992
RPS13	RPS16	0.998999
EIF5A2	RPS16	0.944995
ABCE1	RPLP0	0.998999
MAT2A	MTR	0.98799
RPLP0	INS-IGF2	0.926999
INSIG1	SREBF2	0.996995
CYP20A1	DECR1	0.541991
FDPS	SREBF2	0.958999
SREBF2	INS-IGF2	0.905994
SCD	PPARG	0.925997
SRM	ODC1	0.989994
CHEK1	TP53	0.998996
ZBTB2	SUMO2	0.65999
UIMC1	BRCA1	0.998995
SRSF6	SF3B4	0.996995
DAG1	SRC	0.98099
CD86	CD4	0.984998
CCAR1	SF3A2	0.993995
HK2	INS-IGF2	0.915995
PTPN13	SRC	0.932998
ELL	TP53	0.858999
POGLUT1	NOTCH1	0.909996
ISCU	NFS1	0.998998
SLC25A19	ATP5H	0.880994
MTR	DHFR	0.961994
NES	CDK5	0.99
TPT1	TP53	0.970995
CROT	SH3GL1	0.428991
RIF1	RPA3	0.695995
RBM45	NES	0.72399
SKA3	BIRC5	0.978991
RIPK1	CASP8	0.998994
TRAF2	INS-IGF2	0.825998
TRIM28	MYB	0.963996
BIRC5	INS-IGF2	0.873991
SENP8	NEDD8	0.998999
TIFA	TRAF2	0.963992
CDC6	PCNA	0.99699
PSMD10	PSMD12	0.998999
RAD51AP1	RAD51	0.998992
UFM1	PSMD14	0.528995
NUP37	BIRC5	0.935998
RANBP6	ABCE1	0.596998
TIPIN	CHEK1	0.994994
KIF18A	BIRC5	0.962999
MTIF2	PNPT1	0.991996
FASTKD3	BRIX1	0.632996
GPN1	RUVBL1	0.867992
MKI67IP	BRIX1	0.892
UBLCP1	PSMD2	0.718992
NPM1	CDKN2A	0.997992
ORC5	CDC6	0.993999
RNFT1	UFM1	0.286996
MRPS31	MTIF2	0.53099
TYMS	DHFR	0.998995
RMI1	BLM	0.998992
DSCC1	PCNA	0.984995
CCDC88A	AKT1	0.940996
RPL22L1	RPL30	0.856996
SGOL2	BIRC5	0.992991
PRIM1	POLA1	0.997991
AMD1	SRM	0.968997
CEP55	BIRC5	0.936997
GPN2	GPN1	0.71099
RPP40	RNASEH2A	0.744993
CENPN	BIRC5	0.981994
ZC3H8	MKI67IP	0.449991
BASP1	CALM1	0.864996
ING3	KAT5	0.989999
HDAC1	TP53	0.998991
SF3A2	HSPD1	0.965992
CLN6	DPYSL2	0.807995
SF3B4	SF3A2	0.998991
SF3B2	SF3A2	0.998992
PDSS1	FDPS	0.942992
CRISPLD1	SNRPF	0.176991
MRPS11	RPS20	0.989995
GINS2	PCNA	0.837998
MRPL27	RPS16	0.971996
GTPBP3	MTO1	0.993993
MTO1	HSPD1	0.888998
EP300	TP53	0.998997
ZNF268	TRIM28	0.988999
RPS20	RPS16	0.998996
PIGQ	CHRM3	0.898991
MTHFD1	DHFR	0.972
RPS16	INS-IGF2	0.909994
MRPS12	RPS16	0.994992
MTG1	GTPBP3	0.758999
TRMT61A	DKC1	0.755993
PEX12	PEX19	0.995994
DOHH	EIF5A2	0.946998
DTYMK	TYMS	0.997992
DUS3L	METTL1	0.787991
METTL1	AKT1	0.917991
EXOSC4	EXOSC6	0.996994
MRPL54	MRPL27	0.708992
RPL5	INS-IGF2	0.906995
POLR1C	POLR1B	0.986996
EIF3I	RPL5	0.975997
PQBP1	SF3A2	0.952
NAA10	HIF1A	0.998999
RPA3	PCNA	0.991993
ODC1	INS-IGF2	0.895992
MOCS3	NFS1	0.992991
SHFM1	PSMD12	0.998998
HSD17B4	CAT	0.754995
MTHFS	MTHFD1	0.956997
SNRPF	SF3A2	0.998998
RPL30	RPLP0	0.998995
ATP5H	ATP5B	0.987992
PSMD2	PSMD14	0.992997
YBX1	TP53	0.995995
NFS1	HSPD1	0.806
POLE3	POLE	0.998998
KNCN	RPL5	0.892996
EIF1	EIF3I	0.882996
RAD51	TP53	0.998999
SIN3A	TP53	0.995993
TEX14	CEP55	0.854993
PDPK1	AKT1	0.997994
RIBC2	YBX1	0.541997
PRKAB1	TP53	0.980994
TBP	TP53	0.997996
KAT5	RUVBL1	0.998996
BTRC	CD4	0.962996
MYBBP1A	MYB	0.973997
TRIM59	ESR1	0.958997
IRAK1	MYD88	0.999
ZFYVE28	EGF	0.958993
NFKB1	BTRC	0.999
ARHGDIB	CASP3	0.985991
CIITA	SMARCA4	0.944996
POLR1B	PNPT1	0.927998
TADA3	TP53	0.988993
RBM3	HNRNPA2B1	0.657999
DLC1	AKT1	0.926995
IKZF1	SREBF2	0.802
RHOH	ARHGDIB	0.984
SH2B1	JAK2	0.998991
SFPQ	SIN3A	0.978994
MPV17	ACTN4	0.724
HDC	GAST	0.953993
GINS4	GINS2	0.998995
IL17RB	IL9	0.832995
CANT1	PNPT1	0.898994
NFKBIZ	NFKB1	0.918998
POLR3C	TBP	0.960993
SMARCA4	CD4	0.835
SPTAN1	CASP3	0.966994
UBE2D1	BRCA1	0.998993
ALK	IRS1	0.967998
C11orf1	ZFYVE28	0.212992
DDX51	MYBBP1A	0.490991
TTC32	ANAPC15	0.461994
TRIP13	BIRC5	0.906994
POLE2	POLE	0.998997
GNPNAT1	HK2	0.898993
MUM1L1	PPARGC1A	0.234993
MED6	MED10	0.994998
SF3B3	SF3A2	0.998996
RPA2	RPA3	0.998997
GINS3	GINS2	0.988994
C19orf40	BLM	0.927992
MED10	LEP	0.898991
BRIP1	BRCA1	0.998999
BLM	MLH1	0.998991
STC1	VEGFA	0.850999
HEBP1	KNG1	0.898999
NPY5R	NPY	0.988993
KRCC1	HEBP1	0.349997
RDH13	GNPNAT1	0.285992
ALG13	PSMD10	0.646998
UTP14A	DKC1	0.73899
SLC25A4	SF3A2	0.943998
CLP1	SF3A2	0.898993
FAM173B	RPS13	0.211992
PRPF6	SF3A2	0.997996
CRBN	RBX1	0.978996
TTC14	SF3B2	0.973996
ZNF302	HGS	0.509995
PIGP	PIGQ	0.979998
FBXO9	SKP1	0.901999
HNRNPM	SF3A2	0.898998
ANGEL2	USP6NL	0.339995
IKZF5	IKZF1	0.626999
CHAC2	CCDC88A	0.429999
HSCB	ISCU	0.998997
THNSL1	UIMC1	0.640994
HDHD1	STS	0.758993
CHTF8	DSCC1	0.992991
ZNF347	PGRMC1	0.459994
MAGEH1	NGF	0.946992
PSPC1	PCNA	0.861
LCMT2	HDC	0.898997
E2F8	CDC6	0.923998
CCNE2	CDKN1A	0.998995
DNAJC30	EXOSC6	0.649
PCDH19	SPTAN1	0.650996
IRAK2	MYD88	0.998995
FBXO25	SKP1	0.958991
TOE1	SF3B3	0.989994
ZNF76	TBP	0.855996
PLA2G4B	CYP3A4	0.898994
JMJD4	PLA2G4B	0.377993
PHOSPHO2	AOX1	0.898998
DDX56	BRIX1	0.727996
USP6NL	ACTN4	0.984999
INTS5	SHFM1	0.998998
PPAPDC1B	ACPP	0.674991
C9orf85	C19orf40	0.468997
C9orf156	CRMP1	0.426995
GALP	LEP	0.895992
CCDC138	SGOL2	0.423995
C11orf54	TRIP13	0.533998
KBTBD8	NUP37	0.461993
FGFR4	SDC2	0.924999
KLB	FGFR4	0.992997
NCOA5	ESR1	0.627993
TSPAN5	ITGB1	0.658996
SIAH2	DCC	0.985992
TRPM2	PTPN13	0.807997
C1orf131	PSMD12	0.394
SETMAR	PRPF19	0.989995
CCDC101	TADA3	0.978993
URM1	MOCS3	0.937993
TXNL4B	PRPF6	0.706998
B9D2	BIRC5	0.898998
GEM	YWHAB	0.620997
C5orf55	TRAF2	0.500996
MED19	MED10	0.997991
MED22	MED10	0.996992
ZNF596	FBXO25	0.506999
WDR73	MRPS12	0.365998
MTERF	MPV17	0.888993
ANAPC15	BRCA1	0.898998
RBM4B	HNRNPM	0.541994
ZBTB1	AR	0.618992
DYNC1LI2	HLA-DRB1	0.898993
NAT8L	BCR	0.516994
ZNF232	YY1	0.356993
WDR5B	ESR1	0.586997
ZNF670	ALK	0.234998
DYNLRB2	DYNC1LI2	0.828995
C10orf32	C1orf131	0.499992
TEX261	TPT1	0.316999
E2F2	RB1	0.998999
NARF	LMNA	0.896992
ZNF14	SMARCA4	0.899999
ZNF22	RET	0.568992
AOX1	ABCA1	0.921995
ZNF180	RMI1	0.155997
PGBD1	GALP	0.429999
SGCG	DAG1	0.902999
IL24	IL20RA	0.959996
IL20RA	JAK2	0.834993
RNF25	UBE2D1	0.744995
UFSP1	UFM1	0.892991
TTC30B	B9D2	0.618996
FGFBP2	KRCC1	0.612996
C1orf74	KNCN	0.295999
ZFP3	SPARC	0.504994
FASTKD5	IRAK2	0.568999
TSEN2	CLP1	0.895992
ACOX2	HSD17B4	0.956999
CYB5D1	PGRMC1	0.318991
NUDT16L1	SDC4	0.907999
C1orf122	CENPN	0.461996
SIDT1	FBXO25	0.270991
BCDIN3D	SH2B1	0.644996
ARRDC4	TXNIP	0.177995
C5orf54	KIF18A	0.289994
IL20	IL20RA	0.993992
PRSS23	SPARC	0.153998
WDR85	EEF2	0.795997
C8orf48	DLC1	0.377998
TMEM45A	LOX	0.241998
EAF2	ELL	0.986995
TLCD1	INSIG1	0.339992
ZNF681	CCAR1	0.153995
ZNF572	ASAP1	0.346992
ZNF485	POLR1B	0.156992
FAM200A	ZNF14	0.259991
