# Supplementary material for: Toward Repurposing Metformin as a Precision Anti-Cancer Therapy Using Structural Systems Pharmacology
Source: Sci Rep. 2016 Feb 4;6:20441. doi: 10.1038/srep20441 (PMC4740793; doi:10.1038/srep20441)
Supplement: Supplementary Datesets [file srep20441-s2.zip › srep20441-s18.csv]

GeneSymbol_1	GeneSymbol_2	Interaction_Strength
NEDD8	TP53	0.998999
SNW1	HDAC1	0.941996
AKT1	PRKAB1	0.218992
RFXANK	HDAC5	0.958
AMPH	DNM2	0.996994
ASAP1	GRB2	0.930998
SRC	STAT3	0.998995
EIF6	DKC1	0.974992
BRMS1	HDAC1	0.959992
ESR1	HDAC1	0.998991
PGRMC1	AKT1	0.853996
HSPA8	TP53	0.976997
IGFBP2	INS-IGF2	0.946991
PDE4A	INS-IGF2	0.749997
GJA1	SRC	0.995998
YWHAB	AKT1	0.917994
HGS	GRB2	0.961997
FGF1	GRB2	0.949994
INS-IGF2	PRKAB1	0.19899
CALM1	AKT1	0.946992
DNAH8	INS-IGF2	0.751992
DNM2	PRKAB1	0.151996
G3BP2	SCD	0.800991
VEGFA	AKT1	0.985991
AR	AKT1	0.986994
NRF1	AKT1	0.850993
NPY	INS-IGF2	0.953999
CDKN1A	TP53	0.998999
YY1	TP53	0.998997
RB1	HDAC1	0.998999
TP53	PRKAB1	0.980994
FASN	INS-IGF2	0.946996
NRIP1	ESR1	0.998993
HIF1A	TP53	0.999
CXCL12	HIF1A	0.986999
EXOSC6	ZFP36L1	0.898997
SUMO2	TP53	0.991998
TFAM	NRF1	0.956997
PPIF	TP53	0.829994
BCR	GRB2	0.998992
HSPD1	ATIC	0.928993
S100A4	TP53	0.995991
RET	GRB2	0.997994
LMNA	AKT1	0.866992
TXNIP	INS-IGF2	0.859996
DKC1	AKT1	0.899996
DNAJA1	HSPA8	0.989991
CYP3A4	INS-IGF2	0.922997
UGT2B15	CYP3A4	0.937999
NDST4	WDR67	0.373996
SDC4	DNM2	0.980998
NOTCH1	AKT1	0.965998
RBM5	WDR77	0.963995
RFC2	TP53	0.853991
DECR1	AKT1	0.906998
KITLG	GRB2	0.949993
ATIC	PRKAB1	0.368993
SRSF1	TOP1	0.990998
SLC26A2	CANT1	0.715997
EEF2	ATIC	0.902998
GRB2	PRKAB1	0.155998
BRCA1	TP53	0.998998
CITED2	EP300	0.998994
SGK1	PDPK1	0.997998
ABCD3	FASN	0.828991
ITPR3	INS-IGF2	0.928997
PCNA	TP53	0.998
RELA	HDAC1	0.998992
RPS13	INS-IGF2	0.898999
MAT2A	MTR	0.98799
ZNF420	TP53	0.852992
INSIG1	INS-IGF2	0.866998
CYP20A1	DECR1	0.541991
SCD	INS-IGF2	0.916997
RPL11	INS-IGF2	0.898999
CHEK1	TP53	0.998996
ZBTB2	SUMO2	0.65999
SRSF6	TOE1	0.989995
DAG1	GRB2	0.914993
IL17A	STAT3	0.98899
CCAR1	TP53	0.652992
FGF21	INS-IGF2	0.885997
HK2	INS-IGF2	0.915995
PCK1	PRKAB1	0.799999
AATF	HDAC1	0.919995
ELL	TP53	0.858999
STAT3	PRKAB1	0.799996
ARHGDIA	AKT1	0.920994
POGLUT1	NOTCH1	0.909996
NOC2L	TP53	0.984994
SLC25A19	PDE4A	0.624996
DDC	INS-IGF2	0.366994
MTR	ATIC	0.941993
NES	INS-IGF2	0.562995
TPT1	TP53	0.970995
CROT	AATF	0.41199
RIF1	BLM	0.630999
RBM45	NES	0.72399
SKA3	CCNB1	0.946999
RIPK1	TRAF2	0.998991
SCN3B	TP53	0.9
TRAF2	INS-IGF2	0.825998
TRIM28	HDAC1	0.970992
APC	TP53	0.961996
SENP8	NEDD8	0.998999
TIFA	TRAF2	0.963992
VRK1	TP53	0.977998
SRP54	INS-IGF2	0.898993
RAD51AP1	RAD51	0.998992
UFM1	PRKAB1	0.176998
NUP37	GEMIN6	0.967993
RANBP6	DKC1	0.391994
TIPIN	CHEK1	0.994994
FASTKD3	NUP37	0.415996
GEMIN6	PRKAB1	0.461994
GGPS1	INS-IGF2	0.800992
MKI67IP	DKC1	0.864998
AGL	PRKAB1	0.620998
NUP35	GEMIN6	0.927992
UBLCP1	PHAX	0.293997
NPM1	TP53	0.996999
ORC5	S100A4	0.916999
PHAX	GEMIN6	0.941991
RNFT1	UFM1	0.286996
MRPS31	YBX1	0.475
RMI1	BLM	0.998992
CCDC88A	AKT1	0.940996
RPL22L1	RPS13	0.801991
PRIM1	PCNA	0.994994
AMD1	DNMT1	0.898996
CEP55	TP53	0.799994
GPN2	DKC1	0.29099
RPP40	NUP37	0.547995
MTHFD2	ATIC	0.984997
ZC3H8	NUP35	0.323996
BASP1	CALM1	0.864996
ING3	KAT5	0.989999
HDAC1	PRKAB1	0.306991
CLN6	PTTG1	0.550992
ZFP36L1	AKT1	0.978993
TAL1	HDAC1	0.948996
PDSS1	GGPS1	0.926991
MECP2	HDAC1	0.990992
CRISPLD1	CEP55	0.159997
MRPS11	RPL11	0.972993
PTTG1	TP53	0.941996
EP300	TP53	0.998997
ZNF268	TRIM28	0.988999
AKT1S1	AKT1	0.992992
PIGQ	HDAC1	0.898992
MTG1	SRP54	0.639991
TRMT61A	DKC1	0.755993
PEX12	PEX5	0.995996
DOHH	EIF5A	0.942991
DTYMK	ITPA	0.967999
DUS3L	METTL1	0.787991
METTL1	AKT1	0.917991
EXOSC4	ZFP36L1	0.903997
SSR4	INS-IGF2	0.898992
MRPL54	SSR4	0.442998
POLR1C	POLR1B	0.986996
PQBP1	WDR77	0.992
ITPA	ATIC	0.959991
NAA10	HIF1A	0.998999
PNPO	ATIC	0.337993
ODC1	INS-IGF2	0.895992
WDR77	GEMIN6	0.944999
CCNB1	TP53	0.991998
MTHFS	MTHFD2	0.973999
SHMT1	ATIC	0.989999
YBX1	TP53	0.995995
POLE3	ITPA	0.904991
KNCN	TP53	0.304992
EIF1	RPS13	0.747993
HDAC5	HDAC1	0.937995
RAD51	TP53	0.998999
UBE2I	TP53	0.998996
TEX14	CEP55	0.854993
PDPK1	AKT1	0.997994
NGFR	TP53	0.921
RIBC2	YBX1	0.541997
TBP	TP53	0.997996
NONO	HDAC1	0.943999
KAT5	TP53	0.998995
BLNK	GRB2	0.998997
TRIM59	ESR1	0.958997
ZFYVE28	GRB2	0.898993
PAK4	GRB2	0.962999
NFKB1	HDAC1	0.996998
POLR1B	ATIC	0.422995
ASL	PCK1	0.826995
TADA3	TP53	0.988993
EIF5A	TP53	0.828996
RBM3	NONO	0.577
DLC1	AKT1	0.926995
IKZF1	HDAC1	0.857996
RHOH	ARHGDIA	0.982992
SH2B1	GRB2	0.966996
SYT5	INS-IGF2	0.905993
SFPQ	NONO	0.979996
MPV17	AGL	0.774994
MECOM	HDAC1	0.974992
GINS4	GINS1	0.998995
IL17RB	IL17A	0.654997
CANT1	ATIC	0.902998
NFKBIZ	NFKB1	0.918998
POLR3C	TBP	0.960993
DNMT1	HDAC1	0.998998
TOP1	TP53	0.993991
VAV2	GRB2	0.966
ALK	STAT3	0.945996
BANP	TP53	0.947995
C11orf1	ZFYVE28	0.212992
DDX51	NOC2L	0.454998
TTC32	RPL11	0.311999
POLE2	PCNA	0.979996
GNPNAT1	HK2	0.898993
GINS1	GEMIN6	0.499992
MUM1L1	SLC25A14	0.176991
RPA1	TP53	0.998993
MED6	MED10	0.994998
RPA2	RPA1	0.998993
GINS3	GINS1	0.969992
MED10	PCK1	0.898998
BRIP1	BRCA1	0.998999
BLM	TP53	0.991998
STC1	VEGFA	0.850999
NPY5R	NPY	0.988993
KRCC1	IGFBP2	0.228999
SLC25A14	INS-IGF2	0.816998
RDH13	SYT5	0.306997
ALG13	SLC25A14	0.658994
UTP14A	DKC1	0.73899
GBE1	AGL	0.979996
RHOU	GRB2	0.920995
FAM173B	RPS13	0.211992
CRBN	MECOM	0.799991
TTC14	SNW1	0.974998
ZNF302	HGS	0.509995
PIGP	PIGQ	0.979998
FBXO9	KITLG	0.408991
ANGEL2	PHAX	0.258996
IKZF5	IKZF1	0.626999
WDR67	TP53	0.611
CHAC2	CCDC88A	0.429999
PEX5	HDAC1	0.194999
HSCB	HSPD1	0.709994
THNSL1	SHMT1	0.36399
HDHD1	ASL	0.57999
CHTF8	RFC2	0.966998
ZNF347	PGRMC1	0.459994
MAGEH1	NGFR	0.982997
PSPC1	NONO	0.966997
LCMT2	DDC	0.905998
E2F8	TP53	0.863998
CCNE2	CDKN1A	0.998995
DNAJC30	RFC2	0.187992
PCDH19	MECP2	0.388998
TOE1	TP53	0.920995
ZNF76	TBP	0.855996
JMJD4	HMG20B	0.199995
PHOSPHO2	PNPO	0.898999
DDX56	DKC1	0.646995
INTS5	TRIM28	0.350998
PPAPDC1B	GGPS1	0.266997
C9orf85	BLNK	0.30699
C9orf156	SCN3B	0.422996
CCDC138	NUP35	0.280998
C11orf54	GBE1	0.302994
KBTBD8	NUP37	0.461993
KLB	FGF21	0.979997
NCOA5	ESR1	0.627993
TSPAN5	UFM1	0.177
SIAH2	UBE2I	0.868998
TRPM2	ITPR3	0.652996
C1orf131	GEMIN6	0.230993
SETMAR	BANP	0.954995
CCDC101	TADA3	0.978993
URM1	UFM1	0.644994
TXNL4B	AMPH	0.590995
B9D2	NUP37	0.898994
GEM	YWHAB	0.620997
C5orf55	TRAF2	0.500996
MED19	MED10	0.997991
MED22	MED10	0.996992
ZNF596	VAV2	0.237997
WDR73	PAK4	0.200997
MTERF	MPV17	0.888993
RBM4B	APC	0.344999
ZBTB1	AR	0.618992
NAT8L	BCR	0.516994
ZNF232	YY1	0.356993
HMG20B	HDAC1	0.978994
WDR5B	ESR1	0.586997
ZNF670	ALK	0.234998
DYNLRB2	DNAH8	0.719999
C10orf32	C1orf131	0.499992
TEX261	TPT1	0.316999
E2F2	RB1	0.998999
NARF	LMNA	0.896992
ZNF22	RET	0.568992
ZNF180	ZNF420	0.214997
PGBD1	PCK1	0.317994
SGCG	DAG1	0.902999
IL24	IL20RA	0.959996
IL20RA	STAT3	0.574993
RNF25	RELA	0.620992
UFSP1	UFM1	0.892991
TTC30B	MAML2	0.423991
FGFBP2	FGF1	0.240998
MAML2	HDAC1	0.898995
C1orf74	KNCN	0.295999
ZFP3	TP53	0.462995
FASTKD5	AKT1S1	0.368993
TSEN2	VRK1	0.674998
ACOX2	PEX5	0.656996
CYB5D1	PGRMC1	0.318991
NUDT16L1	SDC4	0.907999
C1orf122	RHOU	0.329994
SIDT1	WDR67	0.339998
BCDIN3D	SH2B1	0.644996
ARRDC4	TXNIP	0.177995
C5orf54	TAL1	0.176993
IL20	IL20RA	0.993992
PRSS23	MTHFD2	0.167996
WDR85	EEF2	0.795997
C8orf48	DLC1	0.377998
TMEM45A	GBE1	0.172994
EAF2	ELL	0.986995
TLCD1	INSIG1	0.339992
ZNF681	CCAR1	0.153995
ZNF572	ASAP1	0.346992
ZNF485	POLR1B	0.156992
