# Supplementary material for: Toward Repurposing Metformin as a Precision Anti-Cancer Therapy Using Structural Systems Pharmacology
Source: Sci Rep. 2016 Feb 4;6:20441. doi: 10.1038/srep20441 (PMC4740793; doi:10.1038/srep20441)
Supplement: Supplementary Datesets [file srep20441-s2.zip › srep20441-s19.csv]

GeneSymbol_1	GeneSymbol_2	Interaction_Strength
NEDD8	TP53	0.998999
AKT1	CASP3	0.993992
CDK5	TP53	0.976992
RFXANK	CIITA	0.996993
ASAP1	SRC	0.962991
SRC	RELA	0.932997
CDKN2A	TP53	0.998999
PARP1	TP53	0.998996
EIF6	RPS19	0.970994
BRMS1	ARID4A	0.994991
ESR1	TP53	0.990995
MAPK1	TP53	0.996992
GZMB	CASP3	0.984993
APEX1	PCNA	0.979998
STS	DHCR24	0.856994
RNASEH2A	FEN1	0.964997
HSPA8	HSP90AA1	0.997998
EGFR	TP53	0.976997
GJA1	SRC	0.995998
YWHAB	CDC25C	0.996994
CASP3	RFC1	0.963995
POLE	PCNA	0.998998
ACPP	ERBB2	0.891995
HGS	EGFR	0.994992
CALM1	EGFR	0.98899
G3BP2	SCD	0.800991
NGF	CASP3	0.990995
VEGFA	HIF1A	0.998993
AR	HSP90AA1	0.996994
SIRT1	TP53	0.99899
NRF1	PARP1	0.922992
NPY	NGF	0.924
YY1	TP53	0.998997
IL1B	RELA	0.943
KAT2B	TP53	0.998992
PPARGC1A	SIRT1	0.995996
RB1	TP53	0.992992
TP53	RFC1	0.939
ERBB2	TP53	0.967994
TFF1	ESR1	0.998991
MED1	TP53	0.953994
NRIP1	ESR1	0.998993
SP1	TP53	0.998994
HIF1A	TP53	0.999
SREBF1	CASP3	0.909999
CXCL12	HIF1A	0.986999
EXOSC6	IL8	0.899
SUMO2	UBE2I	0.998993
KAT8	TP53	0.995997
TFAM	NRF1	0.956997
PPIF	TP53	0.829994
PRPF19	DNTT	0.933997
CDK2	TP53	0.998993
FOS	MAPK1	0.998992
PRMT5	TP53	0.98099
HSP90AA1	TP53	0.997994
BRIX1	RFC4	0.821994
S100A4	TP53	0.995991
RET	SRC	0.963997
PTGS2	TP53	0.965998
LMNA	CASP6	0.968
TXNIP	TXN	0.998996
ITGB1	SRC	0.931999
DNAJA1	HSPA8	0.989991
RFC4	RFC1	0.998994
UGT2B15	CYP2E1	0.911992
NDST4	EXT2	0.932999
SDC2	CASP3	0.907999
EXT2	SDC2	0.938997
SDC4	SDC2	0.961993
NOTCH1	EP300	0.993997
DPYSL2	CDK5	0.986994
CRMP1	CDK5	0.984997
RBM5	PRPF19	0.99799
DCC	CASP9	0.982991
NFKBIA	RELA	0.998999
DECR1	PTTG1	0.985992
BIRC2	CASP3	0.998999
SKP1	BTRC	0.998992
UNG	PCNA	0.997998
SRSF1	SF3A2	0.998998
IL9	CSF2	0.927997
SLC26A2	CANT1	0.715997
CSF2	RELA	0.936996
IL8	RELA	0.992998
EEF2	RPL11	0.98899
HNRNPA2B1	YBX1	0.963999
BRCA1	TP53	0.998998
CITED2	EP300	0.998994
SGK1	PDPK1	0.997998
PEX19	CDKN2A	0.940994
ABCD3	PEX19	0.998997
TXN	APEX1	0.984992
CASK	SDC2	0.997992
PCNA	RFC1	0.998996
BRCA2	TP53	0.991999
JAK2	RELA	0.92699
UBE3A	TP53	0.998996
UBE2D2	BTRC	0.974993
RELA	RFC1	0.922995
RPS13	RPL11	0.998996
NFYB	TP53	0.984995
CYP2E1	PTGS2	0.983997
EIF5A2	RPL11	0.956997
ABCE1	BRIX1	0.883998
MAT2A	DNMT1	0.909996
CYP20A1	DECR1	0.541991
FDPS	NFYB	0.910995
SCD	SREBF1	0.951995
DHCR24	TP53	0.934991
RPL11	TP53	0.895996
EBP	DHCR24	0.924996
CHEK1	TP53	0.998996
ZBTB2	SUMO2	0.65999
UIMC1	BRCA1	0.998995
SRSF6	SF3A2	0.993995
IL1R1	RELA	0.937993
DAG1	SRC	0.98099
HK2	SREBF1	0.968991
PTPN13	NFKBIA	0.970992
AATF	RB1	0.983999
ELL	CDK9	0.946995
PNMT	SP1	0.832998
POGLUT1	NOTCH1	0.909996
ISCU	NFS1	0.998998
NOC2L	TP53	0.984994
SLC25A19	ASPM	0.65499
CBX3	TRIM28	0.993997
NES	CDK5	0.99
TPT1	TP53	0.970995
CROT	AATF	0.41199
RIF1	RPA3	0.695995
RBM45	NES	0.72399
SKA3	CENPF	0.986992
TADA2A	KAT2B	0.997995
RIPK1	BIRC2	0.998999
TRAF2	BIRC2	0.998996
TRIM28	TP53	0.960994
SNIP1	SMAD2	0.974992
SENP8	NEDD8	0.998999
TIFA	TRAF2	0.963992
DYNLT1	NGF	0.901995
CDC6	CDK2	0.998998
SRP54	RPL11	0.979994
RAD51AP1	RAD51	0.998992
MED17	MED1	0.995997
CDK7	TP53	0.980998
RANBP6	ABCE1	0.596998
TIPIN	CHEK1	0.994994
KIF18A	BUB1	0.988991
CDC45	PCNA	0.990995
FASTKD3	BRIX1	0.632996
GPN1	XPA	0.955
BTAF1	TBP	0.991996
MKI67IP	BRIX1	0.892
UBLCP1	CTDSP1	0.757991
NPM1	CDKN2A	0.997992
ORC5	ORC6	0.998998
BUB1	RFC4	0.894991
RNFT1	UBE2D2	0.305994
MRPS31	YBX1	0.475
TYMS	PCNA	0.99799
RMI1	BLM	0.998992
DSCC1	PCNA	0.984995
CCDC88A	AKT1	0.940996
RPL22L1	RPL30	0.856996
ARID4A	RB1	0.978999
SGOL2	BUB1	0.990992
PRIM1	RFC4	0.995998
CENPF	BUB1	0.998994
ASPM	BUB1	0.962995
AMD1	MAT2A	0.913991
CEP55	BUB1	0.964997
GPN2	GPN1	0.71099
XPA	RPA1	0.917993
RPP40	RNASEH2A	0.744993
CDK8	MED1	0.998991
CENPN	BUB1	0.993999
MTHFD2	TYMS	0.981996
BRCC3	BRCA1	0.994995
ZC3H8	MKI67IP	0.449991
BASP1	CALM1	0.864996
ING3	KAT5	0.989999
SF3A2	YBX1	0.993996
CLN6	DPYSL2	0.807995
PDSS1	FDPS	0.942992
CRISPLD1	AFF4	0.244992
MRPS11	RPS20	0.989995
GINS2	CDC45	0.994992
CHAF1B	CHAF1A	0.998991
PTTG1	TP53	0.941996
MRPL27	RPL11	0.965998
EP300	RELA	0.998998
ZNF268	TRIM28	0.988999
RPS20	RPL11	0.998994
PIGQ	UBE2I	0.898997
MRPS12	RPL11	0.982996
MTG1	SRP54	0.639991
TRMT61A	METTL1	0.746993
PEX12	PEX19	0.995994
DOHH	EIF5A2	0.946998
DTYMK	TYMS	0.997992
DUS3L	METTL1	0.787991
METTL1	AKT1	0.917991
EXOSC4	EXOSC6	0.996994
MRPL54	MRPL27	0.708992
POLR1C	POLR1B	0.986996
EIF3I	RPL11	0.981994
PQBP1	WDR77	0.992
NAA10	HIF1A	0.998999
RPS19	RPL11	0.998993
RPA3	RPA1	0.998994
PNPO	UNG	0.630997
ODC1	FOS	0.901991
WDR77	PRMT5	0.998999
MOCS3	NFS1	0.992991
SHFM1	BRCA2	0.998997
RRM2B	TP53	0.998994
MTHFS	MTHFD2	0.973999
RPL30	RPL11	0.997998
FEN1	PCNA	0.998995
YBX1	TP53	0.995995
NFS1	TP53	0.646991
POLE3	POLE	0.998998
KNCN	PCNA	0.72799
EIF1	EIF3I	0.882996
RAD51	TP53	0.998999
UBE2I	TP53	0.998996
SIN3A	TP53	0.995993
TEX14	CEP55	0.854993
CASP9	CASP3	0.993996
PDPK1	AKT1	0.997994
NGFR	NGF	0.998991
RIBC2	YBX1	0.541997
PRKAB1	TP53	0.980994
TBP	TP53	0.997996
KAT5	TP53	0.998995
BTRC	RELA	0.965995
TRIM59	ESR1	0.958997
ZFYVE28	EGFR	0.958996
DNTT	PCNA	0.984997
NFKB1	BTRC	0.999
ARHGDIB	CASP3	0.985991
FANCI	RFC4	0.972991
CIITA	NFYB	0.98899
POLR1B	CDK7	0.899994
CDC25C	PCNA	0.983997
RBM3	HNRNPA2B1	0.657999
DLC1	AKT1	0.926995
IKZF1	SIN3A	0.934993
RHOH	ARHGDIB	0.984
SH2B1	JAK2	0.998991
SMAD2	TP53	0.99099
SFPQ	SIN3A	0.978994
MPV17	RRM2B	0.57099
CASP6	CASP3	0.983995
HDC	CSF2	0.84099
GINS4	GINS2	0.998995
IL17RB	IL9	0.832995
CANT1	RRM2B	0.898993
NFKBIZ	NFKB1	0.918998
POLR3C	TBP	0.960993
SMARCA4	TP53	0.995991
DNMT1	PCNA	0.998995
ABL1	RB1	0.997991
CDK9	TP53	0.977995
C11orf1	ZFYVE28	0.212992
DDX51	NOC2L	0.454998
TTC32	ANAPC15	0.461994
TRIP13	CDC45	0.922995
POLE2	POLE	0.998997
GNPNAT1	HK2	0.898993
MUM1L1	PPARGC1A	0.234993
ORC6	CDC45	0.998998
RPA1	RFC1	0.796997
MED6	CDK8	0.998991
RPA2	RPA3	0.998997
GINS3	GINS2	0.988994
C19orf40	FANCI	0.975999
MED10	MED17	0.997996
BRIP1	BRCA1	0.998999
CHAF1A	PCNA	0.998992
BLM	RAD51	0.997996
CUL4A	NEDD8	0.992
STC1	VEGFA	0.850999
CASC1	TBP	0.967993
NPY5R	NPY	0.988993
KRCC1	FGFBP2	0.612996
PPP1R12C	CDC45	0.924998
RDH13	PPP1R12C	0.464998
ALG13	CASK	0.632994
UTP14A	BRCC3	0.725994
CLP1	YBX1	0.898995
ZKSCAN4	TP53	0.850995
FAM173B	RPS13	0.211992
PRPF6	YBX1	0.89899
CRBN	CUL4A	0.990995
TTC14	SNIP1	0.973998
ZNF302	HGS	0.509995
PIGP	PIGQ	0.979998
FBXO9	SKP1	0.901999
HNRNPM	YBX1	0.913998
ANGEL2	BTAF1	0.285999
IKZF5	IKZF1	0.626999
CHAC2	CCDC88A	0.429999
HSCB	ISCU	0.998997
THNSL1	UIMC1	0.640994
HDHD1	STS	0.758993
RBBP5	KAT8	0.937994
CHTF8	DSCC1	0.992991
ZNF347	PNMT	0.609
MAGEH1	NGFR	0.982997
PSPC1	SFPQ	0.944997
LCMT2	HDC	0.898997
E2F8	CDC6	0.923998
CCNE2	CDK2	0.998994
DNAJC30	EXOSC6	0.649
PCDH19	EBP	0.714
IRAK2	IL1R1	0.992995
ZNF45	TRIM28	0.962995
FBXO25	BTRC	0.743992
TOE1	WDR77	0.965999
ZNF76	TBP	0.855996
PLA2G4B	PTGS2	0.901
JMJD4	PLA2G4B	0.377993
TP53RK	TP53	0.975999
PHOSPHO2	PNPO	0.898999
DDX56	BRIX1	0.727996
INTS5	SHFM1	0.998998
PPAPDC1B	ACPP	0.674991
CTDSP1	SMAD2	0.979991
C9orf85	C19orf40	0.468997
C9orf156	CRMP1	0.426995
CCDC138	SGOL2	0.423995
C11orf54	TRIP13	0.533998
AMACR	SP1	0.799996
KBTBD8	SUPT3H	0.460997
FGFR4	SDC2	0.924999
KLB	FGFR4	0.992997
NCOA5	ESR1	0.627993
TSPAN5	ITGB1	0.658996
SIAH2	DCC	0.985992
TRPM2	PTPN13	0.807997
C1orf131	TP53RK	0.306996
SETMAR	PRPF19	0.989995
CCDC101	TADA2A	0.993991
URM1	MOCS3	0.937993
TXNL4B	PRPF6	0.706998
SUPT3H	KAT2B	0.996992
B9D2	BUB1	0.898992
GEM	YWHAB	0.620997
C5orf55	TRAF2	0.500996
MED19	MED17	0.99599
MED22	MED17	0.983999
ZNF596	FBXO25	0.506999
WDR73	MRPS12	0.365998
MTERF	MPV17	0.888993
ANAPC15	BRCA1	0.898998
RBM4B	HNRNPM	0.541994
ZBTB1	AR	0.618992
NAT8L	ABL1	0.462998
ZNF232	YY1	0.356993
WDR5B	RBBP5	0.669998
ZNF670	CBX3	0.42199
DYNLRB2	DYNLT1	0.811998
C10orf32	C1orf131	0.499992
TEX261	TPT1	0.316999
E2F2	RB1	0.998999
NARF	LMNA	0.896992
ZNF14	SMARCA4	0.899999
ZNF22	RET	0.568992
ZNF180	ZNF45	0.257998
PGBD1	NKAPL	0.751992
SGCG	DAG1	0.902999
IL24	IL20RA	0.959996
IL20RA	JAK2	0.834993
HERC2	UBE3A	0.905997
RNF25	UBE2D2	0.748993
UFSP1	CASC1	0.428997
TTC30B	B9D2	0.618996
FGFBP2	GZMB	0.347999
C1orf74	KNCN	0.295999
ZFP3	TP53	0.462995
FASTKD5	IRAK2	0.568999
TSEN2	CLP1	0.895992
AFF4	CDK9	0.991991
ACOX2	AMACR	0.924996
CYB5D1	HERC2	0.373993
NUDT16L1	SDC4	0.907999
C1orf122	CENPN	0.461996
SIDT1	FBXO25	0.270991
NKAPL	ZKSCAN4	0.781994
BCDIN3D	SH2B1	0.644996
ARRDC4	TFF1	0.155991
ZNF675	IL1B	0.620996
C5orf54	KIF18A	0.289994
IL20	IL20RA	0.993992
PRSS23	CHAF1B	0.201995
WDR85	EEF2	0.795997
C8orf48	DLC1	0.377998
TMEM45A	S100A4	0.156994
EAF2	ELL	0.986995
TLCD1	ASPM	0.23499
ZNF681	ZNF675	0.693992
ZNF572	ASAP1	0.346992
ZNF485	POLR1B	0.156992
FAM200A	ZNF14	0.259991
