# Supplementary material for: Toward Repurposing Metformin as a Precision Anti-Cancer Therapy Using Structural Systems Pharmacology
Source: Sci Rep. 2016 Feb 4;6:20441. doi: 10.1038/srep20441 (PMC4740793; doi:10.1038/srep20441)
Supplement: Supplementary Datesets [file srep20441-s2.zip › srep20441-s2.csv]

GeneSymbol	log2FC	FDR
C1orf122	-0.9	0.02
TRMT61A	-0.8	0.0041
RIBC2	-0.7	0.012
POGLUT1	-0.7	0.014
RBM4B	-0.7	0.0097
TLCD1	-0.6	0.061
POLR3C	-0.7	0.0046
SLC25A19	-0.6	0.11
ZNF76	-0.7	0.0022
RPL22L1	-0.7	0.04
UBLCP1	-0.8	0.087
TTC30B	-0.7	0.082
NDST4	-0.6	0.018
ZFP3	-0.7	0.015
MRPL54	-0.6	0.01
CLN6	-0.8	0.015
EAF2	-0.8	0.012
CRBN	-0.6	0.013
PRIM1	-0.7	0.025
FGFBP2	-0.6	0.035
TEX14	-0.9	0.012
C9orf85	-0.8	0.033
ABCD3	-0.6	0.041
ZNF268	-0.7	0.14
CRISPLD1	-0.6	0.088
RPP40	-0.6	0.038
SIDT1	-0.9	0.013
ZNF681	-0.7	0.14
DTYMK	-0.6	0.043
ARRDC4	-1.5	0.011
UTP14A	-0.6	0.027
TEX261	-0.9	0.01
DNAJA1	-0.7	0.05
TSPAN5	-0.9	0.0011
CXCL12	-0.7	0.012
DYNLRB2	-0.8	0.035
RBM45	-0.6	0.046
IL20	-1.2	0.015
ZNF670	-0.7	0.029
PQBP1	-0.7	0.012
TTC14	-0.8	0.1
CHTF8	-1.1	0.019
GEM	-0.6	0.027
PRSS23	-0.7	0.016
CHAC2	-0.9	0.029
STC1	-0.6	0.0077
YBX1	-0.9	0.015
WDR5B	-0.9	0.011
RMI1	-0.7	0.022
MED22	-1.1	0.019
ZBTB1	-0.8	0.028
NFKBIZ	-1.0	0.055
TXNIP	-1.7	0.1
POLR1C	-0.6	0.014
ZNF596	-0.9	0.003
BRIP1	-1.0	0.017
TFAM	-0.6	0.058
UFSP1	-0.9	0.0076
B9D2	-0.7	0.028
EXOSC4	-0.8	0.012
HSCB	-0.8	0.0077
SRSF6	-0.8	0.0017
SRSF1	-0.8	0.01
KLB	-0.7	0.035
CCNE2	-1.5	0.017
DDX51	-0.7	0.018
DDX56	-0.8	0.032
PSPC1	-0.6	0.044
KBTBD8	-1.1	0.029
BCDIN3D	-0.8	0.0022
C1orf131	-1.0	0.02
BRMS1	-0.6	0.039
NARF	-0.6	0.017
TMEM45A	-0.8	0.094
TRPM2	-0.7	0.003
C11orf54	-0.8	0.011
C11orf1	-0.6	0.0022
ORC5	-0.7	0.018
GNPNAT1	-0.6	0.017
ZNF180	-0.9	0.0042
C8orf48	-0.8	0.021
DNAJC30	-0.7	0.021
TIFA	-0.6	0.013
SLC26A2	-1.4	0.015
RHOH	-0.6	0.0047
ZNF22	-0.6	0.017
E2F8	-0.6	0.082
ING3	-0.9	0.0023
GINS3	-0.7	0.0054
NAA10	-0.7	0.013
NCOA5	-0.9	0.062
CCDC138	-0.7	0.11
SFPQ	-0.9	0.044
SENP8	-0.6	0.024
TTC32	-0.8	0.025
POLE3	-0.7	0.043
POLE2	-0.6	0.034
PCDH19	-0.9	0.094
IL17RB	-0.9	0.055
LCMT2	-0.8	0.029
CROT	-0.8	0.019
ZNF232	-0.7	0.004
DOHH	-0.7	0.016
MKI67IP	-0.7	0.039
TRIM59	-0.8	0.0063
NUDT16L1	-0.6	0.1
IKZF5	-0.6	0.011
FBXO9	-0.8	0.013
IL24	-0.6	0.067
CCDC101	-0.6	0.01
GINS4	-0.6	0.11
FASTKD5	-0.7	0.015
FASTKD3	-0.7	0.029
JMJD4	-0.6	0.02
PGBD1	-0.8	0.017
SGCG	-1.0	0.003
NPM1	-0.6	0.012
MRPS31	-0.9	0.013
ZNF572	-0.7	0.055
MTG1	-0.9	0.0081
CYB5D1	-0.7	0.01
UGT2B15	-1.1	0.016
ZNF347	-0.7	0.071
TSEN2	-0.8	0.0055
DUS3L	-0.8	0.015
CITED2	-0.6	0.087
RANBP6	-0.7	0.08
GPN2	-0.8	0.01
RIF1	-0.6	0.087
SETMAR	-0.8	0.015
ZC3H8	-0.8	0.04
MTHFS	-0.6	0.0042
PDSS1	-0.6	0.033
CYP20A1	-1.1	0.024
RNF25	-0.6	0.025
C1orf74	-0.6	0.025
ALG13	-0.8	0.0066
THNSL1	-0.8	0.016
MAGEH1	-0.6	0.019
SGK1	-0.8	0.089
MTERF	-1.0	0.021
ACOX2	-0.7	0.016
METTL1	-0.7	0.14
URM1	-0.8	0.017
ZNF485	-0.9	0.091
BASP1	-0.7	0.12
PPAPDC1B	-0.6	0.1
MED6	-0.7	0.011
PRKAB1	-0.7	0.049
RBM5	-0.7	0.016
RBM3	-0.6	0.015
EIF1	-0.7	0.015
RAD51AP1	-0.7	0.034
EIF6	-0.6	0.016
RIPK1	-0.6	0.003
WDR85	-0.6	0.015
KRCC1	-0.7	0.062
MRPS11	-0.6	0.034
TXNL4B	-0.9	0.00091
PEX12	-0.6	0.018
ANGEL2	-0.6	0.0096
EXOSC6	-0.7	0.079
SIAH2	-0.6	0.015
TIPIN	-0.9	0.016
FAM200A	-1.0	0.037
ODC1	-0.8	0.00037
MED10	-0.7	0.008
SKA3	-0.8	0.0036
MUM1L1	-0.7	0.017
PHOSPHO2	-0.8	0.033
MED19	-0.6	0.0054
HDHD1	-0.6	0.04
AMD1	-0.6	0.035
ZBTB2	-0.8	0.025
RFXANK	-0.7	0.015
MAT2A	-1.4	0.0072
INTS5	-0.8	0.015
GJA1	-1.1	0.12
G3BP2	-0.6	0.016
ZNF302	-1.2	0.0022
PIGP	-0.8	0.0074
NAT8L	-0.6	0.0047
WDR73	-0.9	0.0022
PPIF	-0.6	0.022
TOE1	-0.7	0.012
E2F2	-0.6	0.0046
C10orf32	-0.7	0.099
NRIP1	-0.7	0.065
RNFT1	-0.7	0.015
RPA2	-0.6	0.012
C9orf156	-0.8	0.001
NPY5R	-1.0	0.034
RDH13	-0.7	0.0027
C5orf55	-0.6	0.009
C5orf54	-1.0	0.069
FAM173B	-0.7	0.03
