# Supplementary material for: Toward Repurposing Metformin as a Precision Anti-Cancer Therapy Using Structural Systems Pharmacology
Source: Sci Rep. 2016 Feb 4;6:20441. doi: 10.1038/srep20441 (PMC4740793; doi:10.1038/srep20441)
Supplement: Supplementary Datesets [file srep20441-s2.zip › srep20441-s20.csv]

GeneSymbol_1	GeneSymbol_2	Interaction_Strength
NEDD8	TP53	0.998999
AKT1	INS-IGF2	0.995993
RFXANK	CIITA	0.996993
CDC42	SRC	0.987992
ASAP1	CTTN	0.970995
SRC	SEMA7A	0.207997
CDKN2A	JUN	0.877994
EIF6	RPS19	0.970994
BRMS1	ARID4A	0.994991
ESR1	SP1	0.998999
STS	CYP3A4	0.917995
PGRMC1	PGR	0.884995
RNASEH2A	IL6	0.888991
HSPA8	TP53	0.976997
IGFBP2	INS-IGF2	0.946991
IL6	JUN	0.993992
POMC	INS-IGF2	0.966996
EGFR	SRC	0.998997
GJA1	SRC	0.995998
YWHAB	CBL	0.967991
LEP	INS-IGF2	0.979991
POLE	PKM	0.943994
ACPP	ERBB2	0.891995
HGS	EGFR	0.994992
FN1	SRC	0.972991
INS-IGF2	SEMA7A	0.31699
CALM1	EGFR	0.98899
PIK3CG	SRC	0.983993
G3BP2	SCD	0.800991
NGF	INS-IGF2	0.946999
JUN	SEMA7A	0.155996
VEGFA	SRC	0.993996
AR	SRC	0.99699
MYC	JUN	0.993994
NRF1	AKT1	0.850993
KAT2A	MYC	0.996995
SPARC	FN1	0.984995
NPY	POMC	0.995999
CDKN1A	JUN	0.965996
YY1	TP53	0.998997
IL1B	JUN	0.982992
RB1	JUN	0.988999
TP53	JUN	0.993996
ERBB2	SRC	0.998997
GSK3B	JUN	0.993993
NRIP1	ESR1	0.998993
SP1	JUN	0.929991
HIF1A	TP53	0.999
ESR2	SRC	0.982998
CXCL12	HIF1A	0.986999
EXOSC6	IL8	0.899
SUMO2	TP53	0.991998
TFAM	NRF1	0.956997
PPIF	TP53	0.829994
IL2	JUN	0.990997
BCR	GRB2	0.998992
FOS	JUN	0.998991
PGR	SRC	0.983
BRIX1	RPL5	0.87
MYB	CREBBP	0.998992
RET	SRC	0.963997
LMNA	FOS	0.936996
TXNIP	TXN	0.998996
TLR4	SRC	0.950991
ITGB1	FN1	0.992994
DNAJA1	HSPA8	0.989991
ISL1	INS-IGF2	0.901997
CYP3A4	INS-IGF2	0.922997
UGT2B15	CYP3A4	0.937999
NDST4	EXT2	0.932999
SDC2	SRC	0.917996
EXT2	SDC2	0.938997
SDC4	SDC2	0.961993
EFNB1	SRC	0.993998
NOTCH1	EP300	0.993997
DPYSL2	GSK3B	0.986998
CRMP1	FYN	0.979992
RBM5	SF3A2	0.993991
TH	JUN	0.941991
DCC	PTK2	0.979994
VCL	SRC	0.996999
NFKBIA	SRC	0.993996
DECR1	AKT1	0.906998
SKP1	NFKBIA	0.994996
ATIC	INS-IGF2	0.749998
GFAP	INS-IGF2	0.905997
SRSF1	SF3A2	0.998998
CBL	SRC	0.998992
IL9	IL5	0.982997
SLC26A2	CANT1	0.715997
CTTN	SRC	0.996994
IL8	JUN	0.992
EEF2	RPLP0	0.997993
PKM	INS-IGF2	0.926999
GRB2	INS-IGF2	0.993997
BRCA1	JUN	0.765993
MAP3K5	JUN	0.905998
STAT1	SRC	0.987997
DMD	DAG1	0.998993
CITED2	EP300	0.998994
SGK1	PDPK1	0.997998
PEX19	CDKN2A	0.940994
ABCD3	PEX19	0.998997
TXN	MAP3K5	0.998993
ABCA1	INS-IGF2	0.895995
GNB2L1	SRC	0.997998
CASK	SDC2	0.997992
PCNA	CDKN1A	0.998996
JAK2	SRC	0.969994
UBE2D2	CBL	0.975998
RPS13	RPS16	0.998999
EIF5A2	RPS16	0.944995
ABCE1	RPLP0	0.998999
MAT2A	MYB	0.907995
RPLP0	INS-IGF2	0.926999
INSIG1	SREBF2	0.996995
CYP20A1	DECR1	0.541991
FDPS	SREBF2	0.958999
SREBF2	INS-IGF2	0.905994
SCD	LEP	0.917
SRM	ODC1	0.989994
CHEK1	TP53	0.998996
ZBTB2	SUMO2	0.65999
UIMC1	BRCA1	0.998995
SRSF6	SF3A2	0.993995
IL5	JUN	0.98399
DAG1	SRC	0.98099
MYOD1	JUN	0.982992
HK2	INS-IGF2	0.915995
PTPN13	EFNB1	0.994995
AATF	RB1	0.983999
ELL	TP53	0.858999
ARHGDIA	CDC42	0.998992
POGLUT1	NOTCH1	0.909996
NOC2L	TP53	0.984994
SLC25A19	PDE4D	0.777993
DDC	TH	0.981999
TPT1	TP53	0.970995
CROT	AATF	0.41199
RIF1	BLM	0.630999
EPS8	SRC	0.949991
RBM45	RBFOX3	0.890997
SKA3	BIRC5	0.978991
RIPK1	TRAF2	0.998991
SORBS3	VCL	0.958998
TRAF2	MAP3K5	0.998992
TRIM28	TP53	0.960994
BIRC5	INS-IGF2	0.873991
SENP8	NEDD8	0.998999
TIFA	TRAF2	0.963992
DYNLT1	NGF	0.901995
CDC6	CDKN1A	0.993998
SRP54	RPS16	0.989
RAD51AP1	RAD51	0.998992
RANBP6	ABCE1	0.596998
TIPIN	CHEK1	0.994994
KIF18A	BIRC5	0.962999
FASTKD3	BRIX1	0.632996
MKI67IP	MKI67	0.995996
UBLCP1	PSMD2	0.718992
NPM1	CDKN2A	0.997992
ORC5	CDC6	0.993999
RNFT1	UBE2D2	0.305994
POLR2A	BRCA1	0.996995
MRPS31	YBX1	0.475
RMI1	BLM	0.998992
CCDC88A	AKT1	0.940996
RPL22L1	RPL30	0.856996
ARID4A	RB1	0.978999
SGOL2	BIRC5	0.992991
PRIM1	PCNA	0.994994
COPS5	JUN	0.994992
AMD1	SRM	0.968997
CEP55	BIRC5	0.936997
GPN2	NPHS1	0.339993
RPP40	RNASEH2A	0.744993
SUMO1	JUN	0.951996
CENPN	BIRC5	0.981994
MTHFD2	ATIC	0.984997
ZC3H8	RNF128	0.371996
BASP1	CALM1	0.864996
ING3	KAT5	0.989999
SF3A2	HNRNPK	0.993996
CLN6	DPYSL2	0.807995
SF3B2	HNRNPK	0.980991
FYN	SRC	0.992994
CREBBP	JUN	0.997997
PDSS1	FDPS	0.942992
CRISPLD1	CEP55	0.159997
MRPS11	RPS20	0.989995
GINS2	BIRC5	0.837998
MRPL27	RPS16	0.971996
EP300	JUN	0.998995
ZNF268	TRIM28	0.988999
RPS20	RPS16	0.998996
PIGQ	SUMO1	0.898996
RPS16	INS-IGF2	0.909994
MRPS12	RPS16	0.994992
MTG1	SRP54	0.639991
TRMT61A	METTL1	0.746993
CSTF1	BRCA1	0.989
PEX12	PEX19	0.995994
DOHH	EIF5A2	0.946998
DTYMK	RRM2B	0.955997
DUS3L	METTL1	0.787991
METTL1	AKT1	0.917991
EXOSC4	EXOSC6	0.996994
MRPL54	MRPL27	0.708992
RPL5	INS-IGF2	0.906995
POLR1C	POLR1B	0.986996
EIF3I	RPL5	0.975997
PQBP1	HNRNPH2	0.985997
NAA10	HIF1A	0.998999
RPS19	RPS16	0.998996
ODC1	INS-IGF2	0.895992
RRM2B	TP53	0.998994
MTHFS	MTHFD2	0.973999
FDX1	POMC	0.898996
RPL30	RPLP0	0.998995
PSMD2	CDKN1A	0.958999
YBX1	TP53	0.995995
POLE3	POLE	0.998998
KNCN	RPL5	0.892996
EIF1	EIF3I	0.882996
RAD51	TP53	0.998999
SIN3A	TP53	0.995993
TEX14	CEP55	0.854993
PDPK1	AKT1	0.997994
PTK2	SRC	0.998999
NPHS1	FYN	0.996996
NGFR	NGF	0.998991
RIBC2	YBX1	0.541997
PRKAB1	TP53	0.980994
MDFI	MYOD1	0.825991
TBP	JUN	0.962999
KAT5	TP53	0.998995
BLNK	GRB2	0.998997
TRIM59	ESR1	0.958997
ZFYVE28	EGFR	0.958996
NFKB1	NFKBIA	0.998994
CIITA	STAT1	0.981998
POLR1B	PKM	0.898991
RBM3	RBMX	0.656992
IKZF1	NFATC2	0.898997
RHOH	ARHGDIA	0.982992
SH2B1	JAK2	0.998991
SFPQ	SIN3A	0.978994
MPV17	TRPC6	0.731995
PLCG1	SRC	0.987993
GINS4	GINS2	0.998995
IL17RB	IL9	0.832995
CANT1	ATIC	0.902998
NFKBIZ	NFKB1	0.918998
POLR3C	TBP	0.960993
MKI67	BIRC5	0.917995
ISG15	STAT1	0.988997
BANP	TP53	0.947995
NFATC2	JUN	0.992995
PDE4D	GNB2L1	0.990993
RBFOX3	GFAP	0.866993
C11orf1	ZFYVE28	0.212992
DDX51	NOC2L	0.454998
TTC32	ANAPC15	0.461994
TRIP13	BIRC5	0.906994
POLE2	POLE	0.998997
GNPNAT1	HK2	0.898993
MUM1L1	NTRK2	0.235
RPA1	TP53	0.998993
MED6	MED10	0.994998
RPA2	RPA1	0.998993
GINS3	GINS2	0.988994
MED10	NCOA6	0.912997
BRIP1	BRCA1	0.998999
BLM	TP53	0.991998
CUL4A	COPS5	0.980993
STC1	VEGFA	0.850999
CASC1	TBP	0.967993
NPY5R	NPY	0.988993
KRCC1	IGFBP2	0.228999
ARHGEF9	CDC42	0.932998
RDH13	GNPNAT1	0.285992
RBMX	HNRNPK	0.995991
ALG13	CASK	0.632994
UTP14A	RBMX	0.73
CLP1	HNRNPK	0.898995
FAM173B	RPS13	0.211992
NTRK2	PLCG1	0.987994
PRPF6	HNRNPK	0.898997
CRBN	CUL4A	0.990995
TTC14	SF3B2	0.973996
NCOA6	SRC	0.977994
ZNF302	HGS	0.509995
PIGP	PIGQ	0.979998
FBXO9	SKP1	0.901999
HNRNPM	HNRNPK	0.941996
ANGEL2	USP6NL	0.339995
IKZF5	IKZF1	0.626999
HNRNPK	SRC	0.990994
CHAC2	CCDC88A	0.429999
HSCB	FDX1	0.973
THNSL1	UIMC1	0.640994
HDHD1	STS	0.758993
RBBP5	NCOA6	0.994992
CHTF8	PCNA	0.843995
ZNF347	PGRMC1	0.459994
MAGEH1	NGFR	0.982997
PSPC1	PCNA	0.861
LCMT2	DDC	0.905998
E2F8	CDC6	0.923998
CCNE2	CDKN1A	0.998995
DNAJC30	EXOSC6	0.649
PCDH19	ARHGEF9	0.634999
IRAK2	TLR4	0.974994
FBXO25	ISL1	0.809
TOE1	SF3B2	0.973994
ZNF76	TBP	0.855996
PLA2G4B	CYP3A4	0.898994
JMJD4	PLA2G4B	0.377993
TRPC6	SRC	0.940995
PHOSPHO2	AOX1	0.898998
DDX56	BRIX1	0.727996
USP6NL	EPS8	0.99799
INTS5	POLR2A	0.720996
PPAPDC1B	ACPP	0.674991
C9orf85	BLNK	0.30699
C9orf156	CRMP1	0.426995
GALP	LEP	0.895992
CCDC138	SGOL2	0.423995
C11orf54	TRIP13	0.533998
AMACR	SP1	0.799996
KBTBD8	SUPT3H	0.460997
FGFR4	SDC2	0.924999
KLB	FGFR4	0.992997
NCOA5	ESR1	0.627993
TSPAN5	ITGB1	0.658996
SIAH2	DCC	0.985992
TRPM2	PTPN13	0.807997
C1orf131	C10orf32	0.499992
SETMAR	BANP	0.954995
CCDC101	KAT2A	0.976996
RNF128	IL2	0.953999
HNRNPH2	GNB2L1	0.973992
URM1	ISG15	0.53399
TXNL4B	PRPF6	0.706998
SUPT3H	MYC	0.954994
B9D2	BIRC5	0.898998
GEM	YWHAB	0.620997
C5orf55	TRAF2	0.500996
MED19	MED10	0.997991
MED22	MED10	0.996992
ZNF596	FBXO25	0.506999
WDR73	MRPS12	0.365998
MTERF	MPV17	0.888993
ANAPC15	BRCA1	0.898998
RBM4B	HNRNPM	0.541994
ZBTB1	AR	0.618992
NAT8L	BCR	0.516994
ZNF232	YY1	0.356993
WDR5B	RBBP5	0.669998
ZNF670	MDFI	0.408
DYNLRB2	DYNLT1	0.811998
C10orf32	PIK3CG	0.234992
TEX261	TPT1	0.316999
E2F2	RB1	0.998999
NARF	LMNA	0.896992
ZNF14	ESR2	0.898997
ZNF22	RET	0.568992
AOX1	ABCA1	0.921995
ZNF180	CSTF1	0.152
PGBD1	GALP	0.429999
SGCG	DMD	0.916996
IL24	IL20RA	0.959996
IL20RA	JAK2	0.834993
RNF25	UBE2D2	0.748993
UFSP1	CASC1	0.428997
TTC30B	B9D2	0.618996
FGFBP2	KRCC1	0.612996
C1orf74	KNCN	0.295999
ZFP3	SPARC	0.504994
FASTKD5	IRAK2	0.568999
TSEN2	CLP1	0.895992
ACOX2	AMACR	0.924996
CYB5D1	PGRMC1	0.318991
NUDT16L1	SDC4	0.907999
C1orf122	CENPN	0.461996
SIDT1	FBXO25	0.270991
BCDIN3D	SH2B1	0.644996
ARRDC4	SORBS3	0.199991
ZNF675	IL1B	0.620996
C5orf54	KIF18A	0.289994
IL20	IL20RA	0.993992
PRSS23	MTHFD2	0.167996
WDR85	EEF2	0.795997
C8orf48	MDFI	0.465993
TMEM45A	ZNF22	0.304991
EAF2	ELL	0.986995
TLCD1	INSIG1	0.339992
ZNF681	ZNF675	0.693992
ZNF572	ASAP1	0.346992
ZNF485	POLR1B	0.156992
FAM200A	ZNF14	0.259991
