# Supplementary material for: Toward Repurposing Metformin as a Precision Anti-Cancer Therapy Using Structural Systems Pharmacology
Source: Sci Rep. 2016 Feb 4;6:20441. doi: 10.1038/srep20441 (PMC4740793; doi:10.1038/srep20441)
Supplement: Supplementary Datesets [file srep20441-s2.zip › srep20441-s21.csv]

GeneSymbol_1	GeneSymbol_2	Interaction_Strength
NEDD8	TP53	0.998999
AKT1	MTOR	0.998991
CDK5	TP53	0.976992
RFXANK	CIITA	0.996993
RAC1	SRC	0.993996
SRC	SGK1	0.905993
CDKN2A	TP53	0.998999
PARP1	TP53	0.998996
EIF6	DKC1	0.974992
BRMS1	ARID4A	0.994991
ESR1	SP1	0.998999
STS	CYP3A4	0.917995
RNASEH2A	PCNA	0.932997
HSPA8	HSP90AA1	0.997998
IGFBP2	INS-IGF2	0.946991
POMC	INS-IGF2	0.966996
EGFR	SRC	0.998997
GJA1	SRC	0.995998
YWHAB	TSC2	0.998999
POLE	PCNA	0.998998
ACPP	ERBB2	0.891995
HGS	EGFR	0.994992
FN1	SRC	0.972991
INS-IGF2	SGK1	0.946998
CALM1	EGFR	0.98899
G3BP2	SCD	0.800991
VEGFA	HIF1A	0.998993
AR	NCOA1	0.998994
POLA1	PCNA	0.997994
SIRT1	TP53	0.99899
TSC2	MTOR	0.996995
NRF1	PARP1	0.922992
SPARC	FN1	0.984995
NPY	POMC	0.995999
YY1	TP53	0.998997
IL1B	CSF2	0.956996
KAT2B	CREBBP	0.998993
PPARGC1A	SIRT1	0.995996
RB1	SMARCA4	0.998999
TP53	SGK1	0.828999
ERBB2	SRC	0.998997
EIF4E	MTOR	0.997992
NCOA1	CREBBP	0.998997
NRIP1	ESR1	0.998993
SP1	TP53	0.998994
HIF1A	TP53	0.999
SREBF1	CREBBP	0.989991
MTOR	SGK1	0.985994
CXCL12	HIF1A	0.986999
EXOSC6	IL8	0.899
SUMO2	UBE2I	0.998993
TFAM	NRF1	0.956997
PPIF	TP53	0.829994
PRPF19	PRPF8	0.994999
CDK2	TP53	0.998993
BCR	ABL1	0.998994
FOS	CSF2	0.991992
PRMT5	TP53	0.98099
HSP90AA1	TP53	0.997994
BRIX1	DKC1	0.873995
IKBKB	TP53	0.974997
MYB	CREBBP	0.998992
RET	SRC	0.963997
LMNA	FOS	0.936996
TXNIP	TXN	0.998996
DKC1	MTOR	0.898993
TLR4	SRC	0.950991
ITGB1	FN1	0.992994
DNAJA1	HSPA8	0.989991
ALDH1A2	CSF2	0.832998
CYP3A4	INS-IGF2	0.922997
UGT2B15	CYP3A4	0.937999
DIMT1	DKC1	0.968992
NDST4	EXT2	0.932999
SDC2	CSF2	0.991995
EXT2	SDC2	0.938997
SDC4	SDC2	0.961993
EFNB1	SRC	0.993998
NOTCH1	EP300	0.993997
DPYSL2	CDK5	0.986994
CRMP1	CDK5	0.984997
RBM5	PRPF19	0.99799
DCC	PTK2	0.979994
VCL	SRC	0.996999
DECR1	PTTG1	0.985992
SKP1	CUL1	0.998999
ACTN4	SLC9A3R2	0.956998
SRSF1	HNRNPA0	0.997998
IL9	IL5	0.982997
SLC26A2	CANT1	0.715997
CSF2	SGK1	0.803999
IL8	SRC	0.896998
EEF2	RPLP0	0.997993
GAST	INS-IGF2	0.953997
BRCA1	TP53	0.998998
STAT1	CREBBP	0.998998
DMD	DAG1	0.998993
CITED2	EP300	0.998994
PEX19	CDKN2A	0.940994
ABCD3	PEX19	0.998997
TXN	RRM2B	0.955
ABCA1	CREBBP	0.963996
GNB2L1	SRC	0.997998
CASK	SDC2	0.997992
PCNA	TP53	0.998
JAK2	CSF2	0.991995
UBE3A	TP53	0.998996
UBE2D2	NEDD4L	0.978993
NEDD4L	SGK1	0.998992
RELA	CREBBP	0.998993
SLC9A3R2	SGK1	0.980992
RPS13	RPS16	0.998999
FDXR	TP53	0.926997
EIF5A2	RPS16	0.944995
ABCE1	RPLP0	0.998999
MAT2A	DNMT3B	0.913992
PRPF8	SMARCA4	0.849999
RPLP0	INS-IGF2	0.926999
INSIG1	SREBF2	0.996995
CYP20A1	DECR1	0.541991
FDPS	SREBF2	0.958999
SREBF2	CREBBP	0.985998
SCD	SREBF1	0.951995
SRM	ODC1	0.989994
CHEK1	TP53	0.998996
ZBTB2	SUMO2	0.65999
UIMC1	BRCA1	0.998995
SRSF6	SF3B4	0.996995
IL5	CSF2	0.989998
DAG1	SRC	0.98099
CBX5	SMARCA4	0.987991
HK2	SREBF1	0.968991
PTPN13	EFNB1	0.994995
AATF	RB1	0.983999
ELL	POLR2A	0.958994
ARHGDIA	RAC1	0.998997
PNMT	SP1	0.832998
POGLUT1	NOTCH1	0.909996
WRN	TP53	0.995994
SLC25A19	PDE4D	0.777993
CBX3	CBX5	0.994999
NES	CDK5	0.99
TPT1	TP53	0.970995
CROT	AATF	0.41199
RIF1	RPA3	0.695995
RBM45	NES	0.72399
SKA3	BIRC5	0.978991
TADA2A	KAT2B	0.997995
RIPK1	TRAF2	0.998991
SORBS3	VCL	0.958998
TRAF2	IKBKB	0.994995
TRIM28	TP53	0.960994
BIRC5	TP53	0.945991
SENP8	NEDD8	0.998999
TIFA	TRAF2	0.963992
CDC6	CDK2	0.998998
RAD51AP1	RAD51	0.998992
MED17	CREBBP	0.899993
RANBP6	ABCE1	0.596998
TIPIN	CHEK1	0.994994
FASTKD3	BRIX1	0.632996
GPN1	MED17	0.804991
MKI67IP	DKC1	0.864998
UBLCP1	CTDSP1	0.757991
NPM1	CDKN2A	0.997992
ORC5	MCM3	0.998992
PBK	TP53	0.972999
RNFT1	UBE2D2	0.305994
POLR2A	SMARCA4	0.995993
MRPS31	YBX1	0.475
TYMS	PCNA	0.99799
RMI1	FANCM	0.998995
DSCC1	PCNA	0.984995
CCDC88A	AKT1	0.940996
RPL22L1	RPL30	0.856996
ARID4A	RB1	0.978999
SGOL2	BIRC5	0.992991
PRIM1	POLA1	0.997991
AMD1	SRM	0.968997
CEP55	PBK	0.950991
GPN2	GPN1	0.71099
RPP40	RNASEH2A	0.744993
CENPN	BIRC5	0.981994
ZC3H8	MKI67IP	0.449991
EIF5	EIF4E	0.954996
BASP1	CALM1	0.864996
ING3	KAT5	0.989999
CLN6	DPYSL2	0.807995
SF3B4	PRPF8	0.998
SF3B2	PRPF8	0.997996
CREBBP	SGK1	0.901996
PDSS1	FDPS	0.942992
CRISPLD1	AFF4	0.244992
MRPS11	RPS20	0.989995
GINS2	PBK	0.854999
CHAF1B	CBX5	0.982997
DNMT3B	CBX5	0.995991
PTTG1	TP53	0.941996
MRPL27	RPS16	0.971996
EP300	TP53	0.998997
ZNF268	TRIM28	0.988999
RPS20	RPS16	0.998996
PIGQ	UBE2I	0.898997
RPS16	INS-IGF2	0.909994
MRPS12	RPS16	0.994992
MTG1	DIMT1	0.678996
WRNIP1	WRN	0.969997
TRMT61A	DIMT1	0.801992
POLR2C	POLR2A	0.998993
PEX12	PEX19	0.995994
DOHH	EIF5A2	0.946998
DTYMK	TYMS	0.997992
DUS3L	METTL1	0.787991
METTL1	AKT1	0.917991
EXOSC4	EXOSC6	0.996994
POLR2L	POLR2A	0.998994
MRPL54	MRPL27	0.708992
RPL5	INS-IGF2	0.906995
POLR1C	POLR2L	0.994993
PQBP1	WDR77	0.992
NAA10	HIF1A	0.998999
RPA3	RPA1	0.998994
ODC1	INS-IGF2	0.895992
WDR77	PRMT5	0.998999
MOCS3	GPHN	0.89799
RRM2B	TP53	0.998994
MTHFS	WRNIP1	0.705999
FDX1	FDXR	0.985993
RPL30	RPLP0	0.998995
YBX1	TP53	0.995995
POLE3	POLE	0.998998
KNCN	RPL5	0.892996
EIF1	EIF5	0.917997
RAD51	TP53	0.998999
UBE2I	TP53	0.998996
SIN3A	TP53	0.995993
TEX14	CEP55	0.854993
PTK2	SRC	0.998999
NGFR	NTRK1	0.997999
RIBC2	YBX1	0.541997
PRKAB1	TP53	0.980994
TBP	TP53	0.997996
KAT5	TP53	0.998995
MYBBP1A	MYB	0.973997
TRIM59	ESR1	0.958997
NFKB1	RELA	0.998995
CIITA	STAT1	0.981998
POLR1B	DKC1	0.884994
GPHN	MTOR	0.931993
RBM3	RBMX	0.656992
DLC1	AKT1	0.926995
IKZF1	SIN3A	0.934993
RHOH	ARHGDIA	0.982992
SH2B1	JAK2	0.998991
SMAD2	CREBBP	0.998994
SFPQ	SIN3A	0.978994
MPV17	ACTN4	0.724
HDC	GAST	0.953993
GINS4	GINS2	0.998995
IL17RB	IL9	0.832995
CANT1	RRM2B	0.898993
SMARCE1	SMARCA4	0.998991
NFKBIZ	NFKB1	0.918998
CUL1	CREBBP	0.905993
POLR3C	TBP	0.960993
SMARCA4	SGK1	0.898999
NTRK1	NEDD4L	0.958997
ABL1	SRC	0.994995
CDK9	TP53	0.977995
PDE4D	GNB2L1	0.990993
C11orf1	POLR2C	0.18
DDX51	MYBBP1A	0.490991
TTC32	ANAPC15	0.461994
TRIP13	PBK	0.923994
POLE2	POLE	0.998997
GNPNAT1	HK2	0.898993
MCM3	CDK2	0.998991
MUM1L1	PPARGC1A	0.234993
RPA1	TP53	0.998993
MED6	CTDP1	0.998995
RPA2	RPA3	0.998997
GINS3	GINS2	0.988994
C19orf40	FANCA	0.994998
MED10	MED17	0.997996
BRIP1	BRCA1	0.998999
FANCM	FANCA	0.998999
CUL4A	NEDD8	0.992
FANCA	SMARCA4	0.968995
STC1	VEGFA	0.850999
CASC1	TBP	0.967993
NPY5R	NPY	0.988993
KRCC1	IGFBP2	0.228999
ARHGEF9	GPHN	0.990996
RDH13	RDH8	0.656991
RBMX	HNRNPK	0.995991
ALG13	CASK	0.632994
UTP14A	DKC1	0.73899
CLP1	PRPF8	0.899993
ZKSCAN4	TP53	0.850995
FAM173B	RPS13	0.211992
PRPF6	PRPF8	0.979995
CRBN	CUL4A	0.990995
TTC14	SF3B2	0.973996
NCOA6	CREBBP	0.996996
INTS10	POLR2A	0.998995
ZNF302	HGS	0.509995
PIGP	PIGQ	0.979998
FBXO9	SKP1	0.901999
HNRNPM	HNRNPK	0.941996
ANGEL2	USP6NL	0.339995
IKZF5	IKZF1	0.626999
HNRNPK	SRC	0.990994
HNRNPA0	HNRNPK	0.997994
CHAC2	CCDC88A	0.429999
HSCB	FDX1	0.973
CTBP1	CREBBP	0.984998
THNSL1	UIMC1	0.640994
HDHD1	STS	0.758993
RBBP5	NCOA6	0.994992
CHTF8	DSCC1	0.992991
WIZ	CTBP1	0.869993
ZNF347	PNMT	0.609
MAGEH1	NGFR	0.982997
PSPC1	SFPQ	0.944997
LCMT2	HDC	0.898997
E2F8	CDC6	0.923998
CCNE2	CDK2	0.998994
DNAJC30	EXOSC6	0.649
PCDH19	ARHGEF9	0.634999
IRAK2	TLR4	0.974994
ZNF45	TRIM28	0.962995
FBXO25	CUL1	0.965998
TOE1	SF3B2	0.973994
ZNF76	TBP	0.855996
CTDP1	POLR2A	0.998998
PLA2G4B	CYP3A4	0.898994
JMJD4	PLA2G4B	0.377993
TP53RK	TP53	0.975999
PHOSPHO2	AOX1	0.898998
DDX56	BRIX1	0.727996
USP6NL	ACTN4	0.984999
INTS5	INTS10	0.998992
PPAPDC1B	ACPP	0.674991
CTDSP1	SMAD2	0.979991
C9orf85	C19orf40	0.468997
C9orf156	CRMP1	0.426995
CCDC138	SGOL2	0.423995
C11orf54	TRIP13	0.533998
AMACR	SP1	0.799996
KBTBD8	SUPT3H	0.460997
FGFR4	SDC2	0.924999
KLB	FGFR4	0.992997
NCOA5	ESR1	0.627993
RDH8	ALDH1A2	0.898992
TSPAN5	ITGB1	0.658996
SIAH2	DCC	0.985992
TRPM2	PTPN13	0.807997
C1orf131	TP53RK	0.306996
SETMAR	PRPF19	0.989995
CCDC101	TADA2A	0.993991
URM1	MOCS3	0.937993
TXNL4B	PRPF6	0.706998
SUPT3H	KAT2B	0.996992
B9D2	BIRC5	0.898998
GEM	YWHAB	0.620997
C5orf55	TRAF2	0.500996
MED19	MED10	0.997991
MED22	MED10	0.996992
ZNF596	FBXO25	0.506999
WDR73	MRPS12	0.365998
MTERF	MPV17	0.888993
ANAPC15	BRCA1	0.898998
RBM4B	HNRNPM	0.541994
ZBTB1	AR	0.618992
NAT8L	BCR	0.516994
ZNF232	YY1	0.356993
WDR5B	RBBP5	0.669998
ZNF670	CBX3	0.42199
DYNLRB2	DYNLL2	0.826998
C10orf32	C1orf131	0.499992
TEX261	TPT1	0.316999
E2F2	RB1	0.998999
POGZ	CBX5	0.824997
NARF	LMNA	0.896992
ZNF14	SMARCE1	0.906
ZNF22	RET	0.568992
AOX1	ABCA1	0.921995
ZNF180	ZNF45	0.257998
PGBD1	NKAPL	0.751992
SGCG	DMD	0.916996
IL24	IL20RA	0.959996
IL20RA	JAK2	0.834993
HERC2	UBE3A	0.905997
RNF25	UBE2D2	0.748993
DYNLL2	GPHN	0.975998
UFSP1	CASC1	0.428997
TTC30B	B9D2	0.618996
FGFBP2	KRCC1	0.612996
C1orf74	KNCN	0.295999
ZFP3	SPARC	0.504994
FASTKD5	IRAK2	0.568999
TSEN2	CLP1	0.895992
AFF4	CDK9	0.991991
ACOX2	AMACR	0.924996
CYB5D1	HERC2	0.373993
NUDT16L1	SDC4	0.907999
C1orf122	CENPN	0.461996
SIDT1	FBXO25	0.270991
NKAPL	ZKSCAN4	0.781994
BCDIN3D	SH2B1	0.644996
ARRDC4	SORBS3	0.199991
ZNF675	IL1B	0.620996
C5orf54	POGZ	0.428993
IL20	IL20RA	0.993992
PRSS23	CHAF1B	0.201995
WDR85	EEF2	0.795997
C8orf48	DLC1	0.377998
TMEM45A	ZNF22	0.304991
EAF2	ELL	0.986995
TLCD1	INSIG1	0.339992
ZNF681	ZNF675	0.693992
ZNF572	WIZ	0.461992
ZNF485	POLR1B	0.156992
FAM200A	ZNF14	0.259991
