# Supplementary material for: Toward Repurposing Metformin as a Precision Anti-Cancer Therapy Using Structural Systems Pharmacology
Source: Sci Rep. 2016 Feb 4;6:20441. doi: 10.1038/srep20441 (PMC4740793; doi:10.1038/srep20441)
Supplement: Supplementary Datesets [file srep20441-s2.zip › srep20441-s22.csv]

GeneSymbol_1	GeneSymbol_2	Interaction_Strength
NEDD8	TP53	0.998999
AKT1	TIAM1	0.658997
RFXANK	CIITA	0.996993
CDC42	TIAM1	0.972997
RAC1	TIAM1	0.998998
ASAP1	SH3KBP1	0.976993
SRC	TIAM1	0.994992
CDKN2A	MYC	0.965998
EIF6	DKC1	0.974992
EPHB2	TIAM1	0.985994
BRMS1	HDAC1	0.959992
ESR1	SP1	0.998999
STS	CYP21A2	0.898999
RNASEH2A	PCNA	0.932997
HSPA8	HSP90AA1	0.997998
FTH1	MYC	0.928998
EGFR	SRC	0.998997
GJA1	SRC	0.995998
HRAS	TIAM1	0.967992
CASP3	AKT1	0.993992
POLE	PCNA	0.998998
ACPP	ERBB2	0.891995
HGS	EGFR	0.994992
FGF1	AKT1	0.915995
FN1	SRC	0.972991
INS-IGF2	AKT1	0.995993
CALM1	NOS3	0.997991
G3BP2	SCD	0.800991
VEGFA	SRC	0.993996
AR	HSP90AA1	0.996994
MYC	TIAM1	0.691998
POLA1	PCNA	0.997994
NRF1	AKT1	0.850993
KAT2A	MYC	0.996995
SPARC	FN1	0.984995
NPY	INS-IGF2	0.953999
CDKN1A	TP53	0.998999
YY1	TP53	0.998997
IL1B	PIK3R1	0.900991
RB1	MDM2	0.998995
TP53	EPHA2	0.985992
ERBB2	SRC	0.998997
PAK1	RAC1	0.998997
FBXW7	MYC	0.998991
NOS3	AKT1	0.995993
GSK3B	AKT1	0.998992
NRIP1	ESR1	0.998993
SP1	MYC	0.998995
HIF1A	TP53	0.999
ESR2	SRC	0.982998
CXCL12	CXCR4	0.999
DDAH2	PARD3	0.898998
EXOSC6	ZFP36L1	0.898997
SUMO2	TP53	0.991998
MDM2	AKT1	0.998994
TFAM	NRF1	0.956997
NME1	TIAM1	0.673998
RBX1	SKP1	0.998998
PPIF	TP53	0.829994
IL2	MYC	0.985997
POLR2H	NME1	0.938999
BCR	GRB2	0.998992
FOS	HRAS	0.987998
RUVBL1	MYC	0.985991
HSP90AA1	AKT1	0.998994
BRIX1	DKC1	0.873995
MYB	MYC	0.983994
RET	SRC	0.963997
PTGS2	AKT1	0.945998
LMNA	FOS	0.936996
TXNIP	TXN	0.998996
DKC1	AKT1	0.899996
ITGB1	FN1	0.992994
DNAJA1	HSPA8	0.989991
CXCR4	RAC1	0.985998
UGT2B15	CYP2E1	0.911992
CYP21A2	PARD3	0.898991
DIMT1	DKC1	0.968992
NDST4	EXT2	0.932999
SDC2	EPHB2	0.968999
EXT2	SDC2	0.938997
SDC4	CXCR4	0.991998
EFNB1	EPHB2	0.997994
NOTCH1	FBXW7	0.998995
DPYSL2	GSK3B	0.986998
CRMP1	FYN	0.979992
RBM5	SF3A2	0.993991
DCC	PTK2	0.979994
VCL	SRC	0.996999
DECR1	NOX1	0.946993
SKP1	MYC	0.951992
SRSF1	SF3A2	0.998998
CBL	PIK3R1	0.998993
IL9	IL2	0.926997
SLC26A2	CANT1	0.715997
EEF2	RPL11	0.98899
GAST	PIK3R1	0.899995
GRB2	PIK3R1	0.998996
BRCA1	MYC	0.996992
EPHA2	TIAM1	0.991993
MAP3K5	AKT1	0.970999
DMD	DAG1	0.998993
CITED2	EP300	0.998994
SGK1	PDPK1	0.997998
PEX19	CDKN2A	0.940994
ABCD3	PEX19	0.998997
TXN	MAP3K5	0.998993
ABCA1	CDC42	0.933993
GNB2L1	SRC	0.997998
CASK	SDC2	0.997992
PCNA	HRAS	0.906993
JAK2	PIK3R1	0.969999
UBE2D2	CBL	0.975998
RPS13	RPL11	0.998996
NFYB	MYC	0.963997
CYP2E1	PTGS2	0.983997
EIF2S1	MYC	0.914991
EIF5A2	RPL11	0.956997
ABCE1	EIF2S1	0.887999
MAT2A	MTR	0.98799
INSIG1	INS-IGF2	0.866998
CYP20A1	DECR1	0.541991
FDPS	NFYB	0.910995
SCD	INS-IGF2	0.916997
RPL11	MYC	0.991991
CHEK1	TP53	0.998996
ZBTB2	SUMO2	0.65999
UIMC1	BRCA1	0.998995
SRSF6	SF3A2	0.993995
IL1R1	PIK3R1	0.983996
DAG1	SRC	0.98099
HK2	INS-IGF2	0.915995
RCC1	MYC	0.983998
PTPN13	EFNB1	0.994995
DYNLL1	PAK1	0.940996
ELL	CDK9	0.946995
ARHGDIA	RAC1	0.998997
PNMT	SP1	0.832998
POGLUT1	NOTCH1	0.909996
SLC25A19	PDE4D	0.777993
CBX3	TRIM28	0.993997
MTR	SHMT1	0.986998
TPT1	PLK1	0.991995
SQSTM1	PRKCZ	0.996996
SOS1	HRAS	0.998996
RAN	RCC1	0.998993
CROT	RAN	0.422999
RIF1	RPA3	0.695995
RBM45	KEAP1	0.665
SKA3	CENPF	0.986992
TADA2A	KAT2A	0.998999
RIPK1	TRAF2	0.998991
SORBS3	VCL	0.958998
TRAF2	MAP3K5	0.998992
TRIM28	MYC	0.91599
SENP8	NEDD8	0.998999
TIFA	TRAF2	0.963992
PARD3	TIAM1	0.987998
PRKCZ	TIAM1	0.968991
CDC6	CDC45	0.997997
RAD51AP1	RAD51	0.998992
RANBP6	ABCE1	0.596998
TIPIN	CHEK1	0.994994
KIF18A	CDCA8	0.975996
CDC45	RACGAP1	0.884995
FASTKD3	BRIX1	0.632996
GPN1	RUVBL1	0.867992
MKI67IP	DKC1	0.864998
UBLCP1	CTDSP1	0.757991
NPM1	CDKN2A	0.997992
ORC5	ORC6	0.998998
RNFT1	UBE2D2	0.305994
RACGAP1	TIAM1	0.927995
MRPS31	YBX1	0.475
TYMS	SHMT1	0.997993
RMI1	FANCM	0.998995
DSCC1	PCNA	0.984995
CCDC88A	AKT1	0.940996
RPL22L1	RPL30	0.856996
SGOL2	CDCA8	0.990999
PRIM1	POLA1	0.997991
CENPF	CDCA8	0.994993
AMD1	DNMT1	0.898996
CEP55	PLK1	0.981995
GPN2	GPN1	0.71099
RPP40	RNASEH2A	0.744993
CENPN	CDCA8	0.990997
MTHFD2	SHMT1	0.991998
ZC3H8	MKI67IP	0.449991
EIF5	EIF2S1	0.989996
BASP1	CALM1	0.864996
ING3	KAT5	0.989999
HDAC1	SIN3A	0.998995
SF3A2	HNRNPK	0.993996
CLN6	DPYSL2	0.807995
SF3B2	HNRNPK	0.980991
FYN	SRC	0.992994
ZFP36L1	AKT1	0.978993
PDSS1	FDPS	0.942992
CRISPLD1	AFF4	0.244992
MRPS11	RPS20	0.989995
GINS2	CDC45	0.994992
CDCA8	RACGAP1	0.990995
MRPL27	RPL11	0.965998
EP300	MYC	0.998991
ZNF268	TRIM28	0.988999
RPS20	RPL11	0.998994
PIGQ	MDM2	0.898999
MRPS12	RPL11	0.982996
MTG1	DIMT1	0.678996
TRMT61A	DIMT1	0.801992
POLR2C	POLR2H	0.998992
PEX12	PEX19	0.995994
DOHH	EIF5A2	0.946998
POLR3D	POLR3H	0.997998
DTYMK	TYMS	0.997992
DUS3L	METTL1	0.787991
METTL1	AKT1	0.917991
EXOSC4	EXOSC6	0.996994
MRPL54	MRPL27	0.708992
POLR3H	NME1	0.90399
POLR1C	POLR3D	0.993991
PQBP1	HNRNPH2	0.985997
NAA10	HIF1A	0.998999
RPA3	PCNA	0.991993
ODC1	ARG2	0.939993
MOCS3	MOCS1	0.984994
MTHFS	MTHFD2	0.973999
RPL30	RPL11	0.997998
SHMT1	MYC	0.908995
YBX1	TP53	0.995995
MOCS1	NME1	0.799996
NFS1	FTH1	0.849993
POLE3	POLE	0.998998
KNCN	PCNA	0.72799
EIF1	EIF5	0.917997
RAD51	TP53	0.998999
SIN3A	MYC	0.913994
TEX14	CEP55	0.854993
PDPK1	AKT1	0.997994
PTK2	SRC	0.998999
NGFR	ARHGDIA	0.982997
RIBC2	YBX1	0.541997
PRKAB1	TP53	0.980994
TBP	MYC	0.984996
KAT5	RUVBL1	0.998996
MYBBP1A	MYB	0.973997
TRIM59	ESR1	0.958997
NFKB1	EP300	0.996991
CIITA	NFYB	0.98899
ARG2	NOS3	0.978993
POLR1B	POLR2H	0.998993
RBM3	RBMX	0.656992
DLC1	AKT1	0.926995
IKZF1	SIN3A	0.934993
RHOH	ARHGDIA	0.982992
SH2B1	JAK2	0.998991
SMAD2	MYC	0.993995
SFPQ	SIN3A	0.978994
MPV17	CD2AP	0.759992
PLCG1	SRC	0.987993
HDC	GAST	0.953993
PIK3R1	TIAM1	0.899997
GINS4	GINS2	0.998995
IL17RB	IL9	0.832995
PLK1	RACGAP1	0.980996
CANT1	NME1	0.898993
NFKBIZ	NFKB1	0.918998
POLR3C	POLR3D	0.994993
CD2AP	PIK3R1	0.958992
DNMT1	PCNA	0.998995
SPTAN1	CASP3	0.966994
CDK9	MYC	0.986994
BANP	TP53	0.947995
PDE4D	GNB2L1	0.990993
C11orf1	POLR2C	0.18
DDX51	MYBBP1A	0.490991
TTC32	ANAPC15	0.461994
TRIP13	CDCA8	0.935994
POLE2	POLE	0.998997
GNPNAT1	HK2	0.898993
MUM1L1	NTRK2	0.235
ORC6	CDC45	0.998998
MED6	MED10	0.994998
RPA2	RPA3	0.998997
GINS3	GINS2	0.988994
C19orf40	FANCA	0.994998
MED10	NCOA6	0.912997
BRIP1	BRCA1	0.998999
FANCM	FANCA	0.998999
FANCA	AKT1	0.955993
STC1	VEGFA	0.850999
CASC1	TBP	0.967993
NPY5R	NPY	0.988993
KRCC1	FGFBP2	0.612996
RDH13	MINOS1	0.604999
RBMX	HNRNPK	0.995991
ALG13	CASK	0.632994
UTP14A	DKC1	0.73899
SH3KBP1	PIK3R1	0.997992
CLP1	POLR2H	0.910999
FAM173B	RPS13	0.211992
NTRK2	PLCG1	0.987994
PRPF6	HNRNPK	0.898997
CRBN	RBX1	0.978996
TTC14	SF3B2	0.973996
NCOA6	SRC	0.977994
INTS10	POLR2H	0.998
ZNF302	HGS	0.509995
PIGP	PIGQ	0.979998
FBXO9	SKP1	0.901999
HNRNPM	HNRNPK	0.941996
ANGEL2	USP6NL	0.339995
IKZF5	IKZF1	0.626999
HNRNPK	SRC	0.990994
CHAC2	CCDC88A	0.429999
HSCB	NFS1	0.990996
NOX1	RAC1	0.991999
THNSL1	UIMC1	0.640994
HDHD1	STS	0.758993
RBBP5	NCOA6	0.994992
CHTF8	DSCC1	0.992991
ZNF347	PNMT	0.609
MAGEH1	NGFR	0.982997
PSPC1	SFPQ	0.944997
LCMT2	HDC	0.898997
E2F8	CDC6	0.923998
CCNE2	CDKN1A	0.998995
DNAJC30	EXOSC6	0.649
PCDH19	SPTAN1	0.650996
KEAP1	SQSTM1	0.998998
IRAK2	IL1R1	0.992995
ZNF45	TRIM28	0.962995
FBXO25	SKP1	0.958991
TOE1	SF3B2	0.973994
ZNF76	TBP	0.855996
PLA2G4B	PTGS2	0.901
JMJD4	PLA2G4B	0.377993
PHOSPHO2	AOX1	0.898998
DDX56	BRIX1	0.727996
USP6NL	SOS1	0.95399
INTS5	INTS10	0.998992
PPAPDC1B	ACPP	0.674991
CTDSP1	SMAD2	0.979991
KIF26A	RACGAP1	0.898995
C9orf85	C19orf40	0.468997
C9orf156	CRMP1	0.426995
GALP	INS-IGF2	0.853996
CCDC138	SGOL2	0.423995
C11orf54	TRIP13	0.533998
AMACR	SP1	0.799996
KBTBD8	SUPT3H	0.460997
FGFR4	FGF1	0.998998
KLB	FGFR4	0.992997
NCOA5	ESR1	0.627993
TSPAN5	ITGB1	0.658996
SIAH2	DCC	0.985992
TRPM2	PTPN13	0.807997
C1orf131	POLR3H	0.39999
SETMAR	BANP	0.954995
CCDC101	TADA2A	0.993991
HNRNPH2	GNB2L1	0.973992
URM1	MOCS3	0.937993
TXNL4B	PRPF6	0.706998
SUPT3H	KAT2A	0.998994
B9D2	PLK1	0.898998
GEM	KIF9	0.818992
C5orf55	TRAF2	0.500996
MED19	MED10	0.997991
MED22	MED10	0.996992
ZNF596	FBXO25	0.506999
WDR73	MRPS12	0.365998
MTERF	MPV17	0.888993
ANAPC15	BRCA1	0.898998
KIF9	KIF26A	0.902997
RBM4B	HNRNPM	0.541994
ZBTB1	AR	0.618992
NAT8L	BCR	0.516994
ZNF232	YY1	0.356993
WDR5B	RBBP5	0.669998
ZNF670	CBX3	0.42199
DYNLRB2	DYNLL1	0.79999
C10orf32	C1orf131	0.499992
TEX261	TPT1	0.316999
E2F2	RB1	0.998999
NARF	LMNA	0.896992
ZNF14	ESR2	0.898997
ZNF22	RET	0.568992
AOX1	ABCA1	0.921995
ZNF180	ZNF45	0.257998
PGBD1	GALP	0.429999
SGCG	DMD	0.916996
MINOS1	DDAH2	0.898991
IL24	IL20RA	0.959996
IL20RA	JAK2	0.834993
RNF25	UBE2D2	0.748993
UFSP1	CASC1	0.428997
TTC30B	B9D2	0.618996
FGFBP2	FGF1	0.240998
C1orf74	KNCN	0.295999
ZFP3	SPARC	0.504994
FASTKD5	IRAK2	0.568999
TSEN2	CLP1	0.895992
AFF4	CDK9	0.991991
ACOX2	AMACR	0.924996
CYB5D1	ORC6	0.242995
NUDT16L1	SDC4	0.907999
C1orf122	CENPN	0.461996
SIDT1	FBXO25	0.270991
BCDIN3D	SH2B1	0.644996
ARRDC4	SORBS3	0.199991
ZNF675	IL1B	0.620996
C5orf54	KIF18A	0.289994
IL20	IL20RA	0.993992
PRSS23	MTHFD2	0.167996
WDR85	EEF2	0.795997
C8orf48	DLC1	0.377998
TMEM45A	ZNF22	0.304991
EAF2	ELL	0.986995
TLCD1	INSIG1	0.339992
ZNF681	ZNF675	0.693992
ZNF572	ASAP1	0.346992
ZNF485	POLR1B	0.156992
FAM200A	ZNF14	0.259991
