# Supplementary material for: Toward Repurposing Metformin as a Precision Anti-Cancer Therapy Using Structural Systems Pharmacology
Source: Sci Rep. 2016 Feb 4;6:20441. doi: 10.1038/srep20441 (PMC4740793; doi:10.1038/srep20441)
Supplement: Supplementary Datesets [file srep20441-s2.zip › srep20441-s23.csv]

GeneSymbol_1	GeneSymbol_2	Interaction_Strength
NEDD8	TP53	0.998999
AKT1	VAV1	0.945995
CDK5	TP53	0.976992
RFXANK	CIITA	0.996993
CDC42	VAV1	0.994996
RAC1	VAV1	0.998
ASAP1	SH3KBP1	0.976993
SRC	CBL	0.998992
CDKN2A	TP53	0.998999
PARP1	TP53	0.998996
EIF6	DKC1	0.974992
BRMS1	ARID4A	0.994991
ESR1	AKT1	0.996993
MAPK1	VAV1	0.911996
STS	CYP3A4	0.917995
RNASEH2A	PCNA	0.932997
TGFB1	MAPK1	0.988997
HSPA8	HSP90AA1	0.997998
IL6	VAV1	0.932994
GZMA	JAK2	0.906
GJA1	SRC	0.995998
YWHAB	CBL	0.967991
CASP3	AKT1	0.993992
LEP	JAK2	0.991994
POLE	PCNA	0.998998
ACPP	ERBB2	0.891995
HGS	EPS15	0.997995
FGF1	GRB2	0.949994
INS-IGF2	AKT1	0.995993
CALM1	NOS3	0.997991
G3BP2	SCD	0.800991
EPS15	GRB2	0.997996
VEGFA	HIF1A	0.998993
AR	HSP90AA1	0.996994
POLA1	PCNA	0.997994
SIRT1	TP53	0.99899
NRF1	PARP1	0.922992
SPARC	TGFB1	0.971993
NPY	LEP	0.970999
YY1	TP53	0.998997
IL1B	IL6	0.990993
KAT2B	TP53	0.998992
PPARGC1A	SIRT1	0.995996
RB1	TP53	0.992992
TP53	VAV1	0.176999
ERBB2	GRB2	0.998991
PAK1	RAC1	0.998997
TFF1	ESR1	0.998991
NOS3	AKT1	0.995993
MED1	TP53	0.953994
NRIP1	ESR1	0.998993
SP1	TP53	0.998994
HIF1A	TP53	0.999
CXCL12	VAV1	0.983995
EXOSC6	ZFP36	0.998996
SUMO2	UBE2I	0.998993
KAT8	TP53	0.995997
TFAM	NRF1	0.956997
PPIF	SLC25A4	0.971994
PRPF19	SF3A2	0.980993
CDK2	TP53	0.998993
POLR2H	POLR3C	0.928993
BCR	GRB2	0.998992
FOS	MAPK1	0.998992
PRMT5	TP53	0.98099
HSP90AA1	AKT1	0.998994
BRIX1	DKC1	0.873995
RET	GRB2	0.997994
LMNA	FOS	0.936996
TXNIP	TXN	0.998996
DKC1	AKT1	0.899996
ITGB1	ILK	0.988999
DNAJA1	HSPA8	0.989991
CYP3A4	IL6	0.892995
UGT2B15	CYP3A4	0.937999
DIMT1	DKC1	0.968992
NDST4	EXT2	0.932999
EXT2	SDC4	0.902994
SDC4	CXCL12	0.980997
EFNB1	LCK	0.979991
NOTCH1	EP300	0.993997
DPYSL2	CDK5	0.986994
CRMP1	CDK5	0.984997
RBM5	PRPF19	0.99799
TH	MAPK1	0.887994
DCC	CASP9	0.982991
DECR1	NOX1	0.946993
SKP1	CUL1	0.998999
ATIC	AKT1	0.901994
SRSF1	SF3A2	0.998998
CBL	VAV1	0.998993
IL9	IL3	0.945997
SLC26A2	CANT1	0.715997
IL3	JAK2	0.993995
EEF2	RPL11	0.98899
LCK	VAV1	0.991993
GRB2	VAV1	0.998999
BRCA1	TP53	0.998998
MAP3K5	AKT1	0.970999
CITED2	EP300	0.998994
SGK1	PDPK1	0.997998
PEX19	CDKN2A	0.940994
ABCD3	PEX19	0.998997
TXN	MAP3K5	0.998993
ABCA1	CDC42	0.933993
GNB2L1	FYN	0.979998
PCNA	TP53	0.998
JAK2	VAV1	0.982996
MYD88	BTK	0.992991
UBE3A	TP53	0.998996
UBE2D2	CBL	0.975998
RPS13	RPL11	0.998996
NFYB	TP53	0.984995
FDXR	TP53	0.926997
EIF5A2	RPL11	0.956997
ABCE1	DKC1	0.821996
MAT2A	SP1	0.898993
INSIG1	INS-IGF2	0.866998
CYP20A1	DECR1	0.541991
FDPS	NFYB	0.910995
SCD	LEP	0.917
RPL11	TP53	0.895996
CHEK1	TP53	0.998996
ZBTB2	SUMO2	0.65999
UIMC1	BRCA1	0.998995
SRSF6	SF3B4	0.996995
DAG1	SRC	0.98099
HK2	INS-IGF2	0.915995
PTPN13	EFNB1	0.994995
AATF	RB1	0.983999
DYNLL1	PAK1	0.940996
ELL	CDK9	0.946995
ARHGDIA	RAC1	0.998997
PNMT	TH	0.838997
POGLUT1	NOTCH1	0.909996
ILK	AKT1	0.997993
NOC2L	TP53	0.984994
SLC25A19	PDE4D	0.777993
CBX3	TRIM28	0.993997
DDC	TH	0.981999
NES	CDK5	0.99
TPT1	PLK1	0.991995
SOS1	GRB2	0.998993
CROT	AATF	0.41199
RIF1	RPA3	0.695995
RBM45	NES	0.72399
SKA3	CENPF	0.986992
TADA2A	KAT2B	0.997995
RIPK1	TRAF2	0.998991
TRAF2	MAP3K5	0.998992
TRIM28	TP53	0.960994
SENP8	NEDD8	0.998999
TIFA	TRAF2	0.963992
CDC6	CDK2	0.998998
RAD51AP1	RAD51	0.998992
MED17	MED1	0.995997
RANBP6	ABCE1	0.596998
TIPIN	CHEK1	0.994994
KIF18A	CDCA8	0.975996
FASTKD3	BRIX1	0.632996
GPN1	POLR2B	0.796
MKI67IP	DKC1	0.864998
UBLCP1	CTDP1	0.734
NPM1	CDKN2A	0.997992
ORC5	MCM3	0.998992
RNFT1	UBE2D2	0.305994
RACGAP1	VAV1	0.966992
POLR2B	HNRNPK	0.923993
MRPS31	EXOSC8	0.489997
TYMS	PCNA	0.99799
RMI1	FANCM	0.998995
DSCC1	PCNA	0.984995
CCDC88A	AKT1	0.940996
RPL22L1	RPL30	0.856996
ARID4A	RB1	0.978999
SGOL2	CDCA8	0.990999
PRIM1	POLA1	0.997991
CENPF	CDCA8	0.994993
AMD1	MAT2A	0.913991
CEP55	PLK1	0.981995
GPN2	GPN1	0.71099
RPP40	RNASEH2A	0.744993
EXOSC8	ZFP36	0.999
CENPN	CDCA8	0.990997
MTHFD2	ATIC	0.984997
ZC3H8	MKI67IP	0.449991
BASP1	CALM1	0.864996
ING3	KAT5	0.989999
SF3A2	HNRNPK	0.993996
CLN6	DPYSL2	0.807995
SF3B4	HNRNPK	0.908996
SF3B2	SF3B4	0.998997
FYN	VAV1	0.975993
PDSS1	FDPS	0.942992
CRISPLD1	AFF4	0.244992
MRPS11	RPS20	0.989995
GINS2	CDCA8	0.902
CDCA8	RACGAP1	0.990995
MRPL27	RPL11	0.965998
EP300	TP53	0.998997
ZNF268	TRIM28	0.988999
RPS20	RPL11	0.998994
PIGQ	UBE2I	0.898997
MRPS12	RPL11	0.982996
MTG1	DIMT1	0.678996
TRMT61A	DIMT1	0.801992
POLR2C	POLR2B	0.998996
PEX12	PEX19	0.995994
DOHH	EIF5A2	0.946998
DTYMK	TYMS	0.997992
DUS3L	METTL1	0.787991
METTL1	AKT1	0.917991
EXOSC4	EXOSC8	0.998996
POLR2L	POLR2H	0.998997
MRPL54	MRPL27	0.708992
POLR1C	POLR2L	0.994993
EIF3I	RPL11	0.981994
PQBP1	WDR77	0.992
NAA10	HIF1A	0.998999
RPA3	RPA1	0.998994
ODC1	ARG2	0.939993
WDR77	PRMT5	0.998999
MOCS3	MOCS1	0.984994
SHFM1	POLR2B	0.997996
MTHFS	MTHFD2	0.973999
FDX1	FDXR	0.985993
RPL30	RPL11	0.997998
GTF3C6	GTF3C4	0.985996
YBX1	TP53	0.995995
MOCS1	POLR3C	0.799995
POLE3	POLE	0.998998
KNCN	PCNA	0.72799
EIF1	EIF3I	0.882996
RAD51	TP53	0.998999
UBE2I	TP53	0.998996
SIN3A	TP53	0.995993
RPS6KA3	MAPK1	0.99499
TEX14	CEP55	0.854993
BTK	VAV1	0.976997
CASP9	AKT1	0.995998
PDPK1	AKT1	0.997994
NGFR	ARHGDIA	0.982997
RIBC2	YBX1	0.541997
PRKAB1	TP53	0.980994
TBP	TP53	0.997996
KAT5	TP53	0.998995
TRIM59	ESR1	0.958997
RBM4	HNRNPK	0.975995
NFKB1	EP300	0.996991
CIITA	NFYB	0.98899
ARG2	NOS3	0.978993
POLR1B	POLR2H	0.998993
RBM3	RBMX	0.656992
DLC1	AKT1	0.926995
IKZF1	SIN3A	0.934993
RHOH	ARHGDIA	0.982992
SH2B1	JAK2	0.998991
SFPQ	SIN3A	0.978994
MPV17	CD2AP	0.759992
GINS4	GINS2	0.998995
IL17RB	IL9	0.832995
PLK1	RACGAP1	0.980996
CANT1	ATIC	0.902998
NFKBIZ	NFKB1	0.918998
CUL1	JAK2	0.913
POLR3C	VAV1	0.898991
SMARCA4	TP53	0.995991
CD2AP	CBL	0.998999
SPTAN1	CASP3	0.966994
CDK9	TP53	0.977995
PDE4D	GNB2L1	0.990993
C11orf1	POLR2C	0.18
DDX51	NOC2L	0.454998
TTC32	ANAPC15	0.461994
TRIP13	CDCA8	0.935994
POLE2	POLE	0.998997
GNPNAT1	HK2	0.898993
MCM3	CDK2	0.998991
MUM1L1	PPARGC1A	0.234993
RPA1	TP53	0.998993
MED6	CTDP1	0.998995
RPA2	RPA3	0.998997
GINS3	GINS2	0.988994
C19orf40	FANCA	0.994998
MED10	MED17	0.997996
BRIP1	BRCA1	0.998999
FANCM	FANCA	0.998999
CUL4A	NEDD8	0.992
FANCA	AKT1	0.955993
STC1	VEGFA	0.850999
CASC1	TBP	0.967993
NPY5R	NPY	0.988993
KRCC1	FGFBP2	0.612996
RDH13	MINOS1	0.604999
RBMX	HNRNPK	0.995991
ALG13	RPS6KA3	0.622992
UTP14A	DKC1	0.73899
SH3KBP1	CBL	0.998996
SLC25A4	SF3A2	0.943998
CLP1	POLR2H	0.910999
ZKSCAN4	TP53	0.850995
FAM173B	RPS13	0.211992
PRPF6	SF3A2	0.997996
CRBN	CUL4A	0.990995
TTC14	SF3B2	0.973996
ZNF302	HGS	0.509995
PIGP	PIGQ	0.979998
FBXO9	SKP1	0.901999
HNRNPM	RBM4	0.995993
ANGEL2	USP6NL	0.339995
IKZF5	IKZF1	0.626999
HNRNPK	VAV1	0.976999
CHAC2	CCDC88A	0.429999
HSCB	FDX1	0.973
NOX1	RAC1	0.991999
THNSL1	UIMC1	0.640994
HDHD1	STS	0.758993
RBBP5	KAT8	0.937994
CHTF8	DSCC1	0.992991
ZNF347	PNMT	0.609
MAGEH1	NGFR	0.982997
PSPC1	SFPQ	0.944997
LCMT2	DDC	0.905998
E2F8	CDC6	0.923998
CCNE2	CDK2	0.998994
DNAJC30	EXOSC6	0.649
PCDH19	SPTAN1	0.650996
IRAK2	MYD88	0.998995
ZNF45	TRIM28	0.962995
FBXO25	CUL1	0.965998
TOE1	SRSF6	0.989995
ZNF76	TBP	0.855996
CTDP1	MED1	0.997999
ZFP36	MAPK1	0.964994
PLA2G4B	CYP3A4	0.898994
JMJD4	PLA2G4B	0.377993
PHOSPHO2	AOX1	0.898998
DDX56	BRIX1	0.727996
USP6NL	SOS1	0.95399
INTS5	SHFM1	0.998998
PPAPDC1B	ACPP	0.674991
GTF3C4	POLR3C	0.983998
ADAM22	YWHAB	0.966994
C9orf85	C19orf40	0.468997
C9orf156	CRMP1	0.426995
CCDC138	SGOL2	0.423995
C11orf54	TRIP13	0.533998
AMACR	SP1	0.799996
KBTBD8	SUPT3H	0.460997
FGFR4	FGF1	0.998998
KLB	FGFR4	0.992997
NCOA5	ESR1	0.627993
TSPAN5	ITGB1	0.658996
SIAH2	DCC	0.985992
TRPM2	PTPN13	0.807997
C1orf131	GTF3C6	0.527991
SETMAR	PRPF19	0.989995
CCDC101	TADA2A	0.993991
URM1	MOCS3	0.937993
TXNL4B	PRPF6	0.706998
SUPT3H	KAT2B	0.996992
B9D2	PLK1	0.898998
GEM	YWHAB	0.620997
C5orf55	TRAF2	0.500996
MED19	MED17	0.99599
MED22	MED17	0.983999
ZNF596	FBXO25	0.506999
WDR73	MRPS12	0.365998
MTERF	MPV17	0.888993
ANAPC15	BRCA1	0.898998
RBM4B	HNRNPM	0.541994
ZBTB1	AR	0.618992
NAT8L	BCR	0.516994
ZNF232	YY1	0.356993
WDR5B	RBBP5	0.669998
ZNF670	CBX3	0.42199
DYNLRB2	DYNLL1	0.79999
C10orf32	GTF3C6	0.461996
TEX261	TPT1	0.316999
E2F2	RB1	0.998999
NARF	LMNA	0.896992
ZNF14	SMARCA4	0.899999
ZNF22	RET	0.568992
AOX1	ABCA1	0.921995
ZNF180	ZNF45	0.257998
PGBD1	NKAPL	0.751992
SGCG	DAG1	0.902999
MINOS1	SF3B4	0.898991
IL24	JAK2	0.89899
IL20RA	IL24	0.959996
HERC2	UBE3A	0.905997
RNF25	UBE2D2	0.748993
UFSP1	CASC1	0.428997
TTC30B	B9D2	0.618996
FGFBP2	GZMA	0.388998
C1orf74	KNCN	0.295999
ZFP3	SPARC	0.504994
FASTKD5	IRAK2	0.568999
TSEN2	CLP1	0.895992
AFF4	CDK9	0.991991
ACOX2	AMACR	0.924996
CYB5D1	HERC2	0.373993
NUDT16L1	SDC4	0.907999
C1orf122	CENPN	0.461996
SIDT1	FBXO25	0.270991
NKAPL	ZKSCAN4	0.781994
BCDIN3D	SH2B1	0.644996
ARRDC4	TFF1	0.155991
ZNF675	IL1B	0.620996
C5orf54	KIF18A	0.289994
IL20	IL20RA	0.993992
PRSS23	ADAM22	0.237994
WDR85	EEF2	0.795997
C8orf48	DLC1	0.377998
TMEM45A	ZNF22	0.304991
EAF2	ELL	0.986995
TLCD1	INSIG1	0.339992
ZNF681	ZNF675	0.693992
ZNF572	ASAP1	0.346992
ZNF485	POLR1B	0.156992
FAM200A	ZNF14	0.259991
