# Supplementary material for: Toward Repurposing Metformin as a Precision Anti-Cancer Therapy Using Structural Systems Pharmacology
Source: Sci Rep. 2016 Feb 4;6:20441. doi: 10.1038/srep20441 (PMC4740793; doi:10.1038/srep20441)
Supplement: Supplementary Datesets [file srep20441-s2.zip › srep20441-s3.csv]

GeneSymbol_1	GeneSymbol_2	Interaction_Strength
STUB1	HSP90AA1	0.998995
NEDD8	TP53	0.998999
UBE2M	ESR1	0.908992
CDK5	TP53	0.976992
RFXANK	RFX5	0.998992
RAC1	AKT1	0.997995
SRC	AKT1	0.974996
CDKN2A	MDM2	0.999
PARP1	TP53	0.998996
EIF6	DKC1	0.974992
BRMS1	ARID4A	0.994991
ESR1	AKT1	0.996993
GZMB	CASP3	0.984993
STS	CYP3A4	0.917995
HSPA8	STUB1	0.998999
FGF2	VEGFA	0.970996
POMC	INS-IGF2	0.966996
GJA1	SRC	0.995998
YWHAB	TSC2	0.998999
CASP3	AKT1	0.993992
POLE	PCNA	0.998998
ACPP	ERBB2	0.891995
HGS	EPS15	0.997995
CAV1	AKT1	0.957995
FN1	AKT1	0.945993
INS-IGF2	AKT1	0.995993
CALM1	NOS3	0.997991
G3BP2	SCD	0.800991
NGF	CASP3	0.990995
EPS15	GRB2	0.997996
VEGFA	AKT1	0.985991
AR	NCOA2	0.998996
POLA1	PCNA	0.997994
SIRT1	TP53	0.99899
TSC2	AKT1	0.998997
NRF1	PARP1	0.922992
SPARC	FN1	0.984995
NPY	POMC	0.995999
CDKN1A	AKT1	0.995998
YY1	TP53	0.998997
IL1B	FOS	0.981994
KAT2B	EP300	0.999
PPARGC1A	SIRT1	0.995996
RB1	MDM2	0.998995
TP53	AKT1	0.946992
ERBB2	SRC	0.998997
NOS3	HSP90AA1	0.996998
MED1	ESR1	0.997998
NRIP1	ESR1	0.998993
HIF1A	TP53	0.999
EIF4EBP1	AKT1	0.997991
ESR2	ESR1	0.997996
SREBF1	EP300	0.997
MTOR	AKT1	0.998991
CXCL12	CXCR4	0.999
CREB1	AKT1	0.995993
EXOSC6	EXOSC8	0.99899
NCOA2	ESR1	0.998998
SUMO2	UBE2I	0.998993
MDM2	AKT1	0.998994
TFAM	NRF1	0.956997
CDC37	HSP90AA1	0.998997
PPIF	SLC25A4	0.971994
PRPF19	SF3A2	0.980993
POLR2H	YBX1	0.898993
BCR	GRB2	0.998992
FOS	AKT1	0.928993
TERT	AKT1	0.998998
EIF4G1	EIF4EBP1	0.995993
PRMT5	TP53	0.98099
HSP90AA1	AKT1	0.998994
BRIX1	DKC1	0.873995
MYB	CREBBP	0.998992
RET	GRB2	0.997994
PSMD12	CDKN1B	0.898998
LMNA	CASP6	0.968
TXNIP	TXN	0.998996
DKC1	TERT	0.984997
ITGB1	ITGA5	0.998998
DNAJA1	HSPA8	0.989991
CXCR4	RAC1	0.985998
PPP2CA	AKT1	0.993
CYP3A4	INS-IGF2	0.922997
UGT2B15	CYP3A4	0.937999
DIMT1	DKC1	0.968992
NDST4	EXT2	0.932999
SDC2	FN1	0.980991
EXT2	SDC2	0.938997
SDC4	CXCR4	0.991998
EFNB1	SRC	0.993998
NOTCH1	EP300	0.993997
DPYSL2	CDK5	0.986994
CRMP1	CDK5	0.984997
RBM5	PRPF19	0.99799
TH	FOS	0.972996
DECR1	NOX1	0.946993
SKP1	CUL1	0.998999
ATIC	AKT1	0.901994
SRSF1	SF3A2	0.998998
IL9	IL5	0.982997
SLC26A2	CANT1	0.715997
EEF2	RPLP0	0.997993
STK11	CDC37	0.998994
SNCA	STUB1	0.98599
GRB2	AKT1	0.972993
BRCA1	AKT1	0.963997
MAP3K5	AKT1	0.970999
DMD	DAG1	0.998993
CITED2	EP300	0.998994
SGK1	PDPK1	0.997998
PEX19	CDKN2A	0.940994
ABCD3	PEX19	0.998997
TXN	MAP3K5	0.998993
ABCA1	CREBBP	0.963996
PCNA	CDKN1A	0.998996
JAK2	GRB2	0.997995
UBE3A	TP53	0.998996
RELA	EP300	0.998998
RPS13	RPL11	0.998996
FDXR	TP53	0.926997
EIF5A2	RPL11	0.956997
ABCE1	RPLP0	0.998999
MAT2A	MTR	0.98799
RPLP0	INS-IGF2	0.926999
INSIG1	SREBF2	0.996995
CYP20A1	DECR1	0.541991
FDPS	SREBF2	0.958999
SREBF2	CREBBP	0.985998
SCD	SREBF1	0.951995
SCP2	CAV1	0.941
RPL11	MDM2	0.998996
SRM	ODC1	0.989994
CHEK1	TP53	0.998996
ZBTB2	SUMO2	0.65999
UIMC1	BRCA1	0.998995
SRSF6	SF3B4	0.996995
IL5	FOS	0.984997
DAG1	SRC	0.98099
HK2	SREBF1	0.968991
PTPN13	EFNB1	0.994995
AATF	RB1	0.983999
CDKN1B	AKT1	0.99799
ELL	POLR2A	0.958994
ARHGDIA	RAC1	0.998997
PNMT	TH	0.838997
POGLUT1	NOTCH1	0.909996
SLC25A19	ATP5H	0.880994
CBX3	TRIM28	0.993997
DDC	TH	0.981999
MTR	SHMT1	0.986998
NES	CDK5	0.99
TPT1	PLK1	0.991995
SOS1	GRB2	0.998993
CROT	AATF	0.41199
RIF1	RPA3	0.695995
RBM45	NES	0.72399
SKA3	CENPF	0.986992
TADA2A	KAT2B	0.997995
RIPK1	TRAF2	0.998991
TRAF2	MAP3K5	0.998992
TRIM28	MDM2	0.963991
BIRC5	AKT1	0.940991
SENP8	NEDD8	0.998999
TIFA	TRAF2	0.963992
CDC6	MCM7	0.998991
PSMD10	PSMD12	0.998999
RAD51AP1	RAD51	0.998992
UFM1	UBE2M	0.678999
MED17	MED1	0.995997
RANBP6	ABCE1	0.596998
TIPIN	CHEK1	0.994994
KIF18A	BUB1	0.988991
FASTKD3	BRIX1	0.632996
GPN1	XPA	0.955
MKI67IP	MKI67	0.995996
UBLCP1	CTDSP1	0.757991
NPM1	CDKN2A	0.997992
ORC5	MCM3	0.998992
BUB1	BIRC5	0.99499
RNFT1	UFM1	0.286996
POLR2A	BRCA1	0.996995
MRPS31	EXOSC8	0.489997
TYMS	SHMT1	0.997993
RMI1	FANCM	0.998995
DSCC1	PCNA	0.984995
CCDC88A	AKT1	0.940996
XRCC4	PRKDC	0.998995
RPL22L1	RPL30	0.856996
ARID4A	RB1	0.978999
SGOL2	BIRC5	0.992991
PRIM1	POLA1	0.997991
CENPF	BUB1	0.998994
AMD1	SRM	0.968997
CEP55	PLK1	0.981995
GPN2	GPN1	0.71099
XPA	PRKDC	0.980999
RPP40	RPP14	0.954993
EXOSC8	ZFP36L1	0.902991
CENPN	BUB1	0.993999
MTHFD2	SHMT1	0.991998
ZC3H8	MKI67IP	0.449991
EIF5	EIF4G1	0.996999
BASP1	CALM1	0.864996
ING3	KAT5	0.989999
SF3A2	YBX1	0.993996
CLN6	DPYSL2	0.807995
SF3B4	SF3A2	0.998991
SF3B2	SF3A2	0.998992
ZFP36L1	AKT1	0.978993
CREBBP	AKT1	0.975997
MCM7	CDKN1B	0.993992
PDSS1	FDPS	0.942992
CRISPLD1	CKAP2L	0.304996
CKAP2L	BUB1	0.930991
MRPS11	RPS20	0.989995
GINS2	MCM7	0.972994
CDCA8	BIRC5	0.998992
MRPL27	RPL23	0.974999
EP300	AKT1	0.993993
ZNF268	TRIM28	0.988999
RPS20	RPL11	0.998994
PIGQ	MDM2	0.898999
MRPS12	RPL23	0.99
MTG1	DIMT1	0.678996
TRMT61A	DIMT1	0.801992
POLR2C	POLR2A	0.998993
PEX12	PEX19	0.995994
DOHH	EIF5A2	0.946998
POLR3D	POLR2H	0.992995
DTYMK	TYMS	0.997992
DUS3L	METTL1	0.787991
METTL1	AKT1	0.917991
EXOSC4	EXOSC8	0.998996
MRPL54	MRPL27	0.708992
RPL5	MDM2	0.998997
POLR1C	POLR3D	0.993991
PQBP1	WDR77	0.992
PIGA	PIGQ	0.989999
NAA10	HIF1A	0.998999
RPA3	RPA1	0.998994
ODC1	FOS	0.901991
WDR77	PRMT5	0.998999
MOCS3	GPHN	0.89799
SHFM1	PSMD12	0.998998
RRM2B	TP53	0.998994
HSD17B4	SCP2	0.966991
MTHFS	MTHFD2	0.973999
FDX1	FDXR	0.985993
RPL30	RPLP0	0.998995
ATP5H	ATP5J	0.986997
SHMT1	ATIC	0.989999
YBX1	AKT1	0.940998
POLE3	POLE	0.998998
RPL23	MDM2	0.990998
KNCN	RPL5	0.892996
ATP5J	ESR1	0.89899
EIF1	EIF5	0.917997
RAD51	TP53	0.998999
UBE2I	TP53	0.998996
SIN3A	TP53	0.995993
TEX14	CEP55	0.854993
PRKDC	AKT1	0.994991
PDPK1	AKT1	0.997994
ITGA5	FN1	0.998993
NGFR	NGF	0.998991
RIBC2	YBX1	0.541997
PRKAB1	STK11	0.984998
TBP	TP53	0.997996
KAT5	TP53	0.998995
MYBBP1A	MYB	0.973997
TRIM59	ESR1	0.958997
IRAK1	PPP2CA	0.983
NFKB1	RELA	0.998995
RFX5	CIITA	0.998996
CIITA	CREB1	0.975994
POLR1B	POLR2H	0.998993
GPHN	MTOR	0.931993
RBM3	RBMX	0.656992
TRAF3IP3	PPP2CA	0.998991
DLC1	TRAF3IP3	0.998994
IKZF1	SIN3A	0.934993
RHOH	ARHGDIA	0.982992
STRN4	PPP2CA	0.998996
SH2B1	JAK2	0.998991
SMAD2	CREBBP	0.998994
SFPQ	SIN3A	0.978994
MPV17	CD2AP	0.759992
CASP6	CASP3	0.983995
GINS4	GINS2	0.998995
IL17RB	IL9	0.832995
PLK1	BIRC5	0.996993
CANT1	RRM2B	0.898993
NFKBIZ	NFKB1	0.918998
CUL1	CDKN1B	0.982994
POLR3C	POLR3D	0.994993
CD2AP	GRB2	0.945999
MKI67	BIRC5	0.917995
UBE2D1	BRCA1	0.998993
PNKP	XRCC4	0.997996
C11orf1	POLR2C	0.18
DDX51	MYBBP1A	0.490991
TTC32	ANAPC15	0.461994
TRIP13	CDCA8	0.935994
POLE2	POLE	0.998997
GNPNAT1	HK2	0.898993
MCM3	MCM7	0.998996
RPP14	EXOSC8	0.885997
MUM1L1	PPARGC1A	0.234993
RPA1	TP53	0.998993
MED6	CTDP1	0.998995
SF3B3	SF3A2	0.998996
RPA2	RPA3	0.998997
GINS3	GINS2	0.988994
C19orf40	FANCA	0.994998
MED10	MED17	0.997996
BRIP1	BRCA1	0.998999
FANCM	FANCA	0.998999
CUL4A	NEDD8	0.992
FANCA	BRCA1	0.996992
STC1	VEGFA	0.850999
NPY5R	NPY	0.988993
KRCC1	FGFBP2	0.612996
PPP1R12C	STK35	0.998998
RDH13	PPP1R12C	0.464998
RBMX	HNRNPK	0.995991
ALG13	PSMD10	0.646998
UTP14A	DKC1	0.73899
SLC25A4	SF3A2	0.943998
CLP1	POLR2H	0.910999
ZKSCAN4	TP53	0.850995
FAM173B	RPS13	0.211992
PRPF6	SF3A2	0.997996
CRBN	CUL4A	0.990995
TTC14	SF3B2	0.973996
NCOA6	CREBBP	0.996996
ZNF302	HGS	0.509995
PIGP	PIGA	0.98499
FBXO9	SKP1	0.901999
HNRNPM	HNRNPK	0.941996
ANGEL2	USP6NL	0.339995
IKZF5	IKZF1	0.626999
HNRNPK	YBX1	0.993992
CHAC2	CCDC88A	0.429999
HSCB	FDX1	0.973
CTBP1	BRCA1	0.985997
NOX1	RAC1	0.991999
THNSL1	UIMC1	0.640994
HDHD1	STS	0.758993
RBBP5	NCOA6	0.994992
CHTF8	DSCC1	0.992991
WIZ	CTBP1	0.869993
ZNF347	PNMT	0.609
MAGEH1	NGFR	0.982997
PSPC1	SFPQ	0.944997
LCMT2	DDC	0.905998
E2F8	CDC6	0.923998
CCNE2	CDKN1A	0.998995
DNAJC30	EXOSC6	0.649
PCDH19	PNKP	0.654998
IRAK2	IRAK1	0.990999
ZNF45	TRIM28	0.962995
FBXO25	CUL1	0.965998
TOE1	SF3B3	0.989994
ZNF76	TBP	0.855996
CTDP1	POLR2A	0.998998
PLA2G4B	CYP3A4	0.898994
JMJD4	PLA2G4B	0.377993
PHOSPHO2	AOX1	0.898998
DDX56	BRIX1	0.727996
USP6NL	SOS1	0.95399
INTS5	SHFM1	0.998998
PPAPDC1B	ACPP	0.674991
CTDSP1	SMAD2	0.979991
ADAM22	YWHAB	0.966994
C9orf85	C19orf40	0.468997
C9orf156	CRMP1	0.426995
CCDC138	SGOL2	0.423995
C11orf54	TRIP13	0.533998
KBTBD8	SUPT3H	0.460997
FGFR4	FGF2	0.995995
KLB	FGFR4	0.992997
NCOA5	ESR1	0.627993
TSPAN5	ITGB1	0.658996
SIAH2	SNCA	0.979997
TRPM2	PTPN13	0.807997
C1orf131	PSMD12	0.394
SETMAR	PRPF19	0.989995
CCDC101	TADA2A	0.993991
URM1	MOCS3	0.937993
TXNL4B	PRPF6	0.706998
SUPT3H	KAT2B	0.996992
B9D2	PLK1	0.898998
GEM	YWHAB	0.620997
C5orf55	TRAF2	0.500996
MED19	MED17	0.99599
MED22	MED17	0.983999
ZNF596	FBXO25	0.506999
WDR73	MRPS12	0.365998
MTERF	MPV17	0.888993
ANAPC15	BRCA1	0.898998
RBM4B	HNRNPM	0.541994
ZBTB1	AR	0.618992
NAT8L	BCR	0.516994
ZNF232	YY1	0.356993
WDR5B	RBBP5	0.669998
ZNF670	CBX3	0.42199
DYNLRB2	DYNLL2	0.826998
C10orf32	C1orf131	0.499992
TEX261	TPT1	0.316999
E2F2	RB1	0.998999
NARF	LMNA	0.896992
ZNF14	ESR2	0.898997
ZNF22	RET	0.568992
AOX1	ABCA1	0.921995
ZNF180	ZNF45	0.257998
PGBD1	NKAPL	0.751992
SGCG	DMD	0.916996
STK35	CDKN1A	0.98899
IL24	IL20RA	0.959996
IL20RA	JAK2	0.834993
HERC2	UBE3A	0.905997
RNF25	UBE2D1	0.744995
DYNLL2	STRN4	0.997995
UFSP1	UFM1	0.892991
TTC30B	B9D2	0.618996
FGFBP2	GZMB	0.347999
C1orf74	KNCN	0.295999
ZFP3	SPARC	0.504994
FASTKD5	IRAK2	0.568999
TSEN2	CLP1	0.895992
ACOX2	HSD17B4	0.956999
CYB5D1	HERC2	0.373993
NUDT16L1	SDC4	0.907999
C1orf122	CENPN	0.461996
SIDT1	FBXO25	0.270991
NKAPL	ZKSCAN4	0.781994
BCDIN3D	SH2B1	0.644996
ARRDC4	TXNIP	0.177995
ZNF675	IL1B	0.620996
C5orf54	KIF18A	0.289994
IL20	IL20RA	0.993992
PRSS23	ADAM22	0.237994
WDR85	EEF2	0.795997
C8orf48	DLC1	0.377998
TMEM45A	ZNF22	0.304991
EAF2	ELL	0.986995
TLCD1	INSIG1	0.339992
ZNF681	ZNF675	0.693992
ZNF572	WIZ	0.461992
ZNF485	POLR1B	0.156992
FAM200A	ZNF14	0.259991
