# Supplementary material for: Toward Repurposing Metformin as a Precision Anti-Cancer Therapy Using Structural Systems Pharmacology
Source: Sci Rep. 2016 Feb 4;6:20441. doi: 10.1038/srep20441 (PMC4740793; doi:10.1038/srep20441)
Supplement: Supplementary Datesets [file srep20441-s2.zip › srep20441-s4.csv]

GeneSymbol_1	GeneSymbol_2	Interaction_Strength
NEDD8	TP53	0.998999
AKT1	CAT	0.539998
RFXANK	CIITA	0.996993
ASAP1	SRC	0.962991
SRC	CAT	0.411999
CLN3	TNF	0.849992
CDKN2A	TAF9	0.751995
EIF6	DKC1	0.974992
BRMS1	HDAC1	0.959992
ESR1	SRC	0.99899
PGRMC1	AKT1	0.853996
RNASEH2A	PCNA	0.932997
HSPA8	TP53	0.976997
GJA1	SRC	0.995998
YWHAB	AKT1	0.917994
CASP3	CAT	0.644996
POLE	PCNA	0.998998
ACPP	ALPP	0.859
HGS	SRC	0.924997
CALM1	AKT1	0.946992
G3BP2	RPL3L	0.640994
NGF	CASP3	0.990995
VEGFA	SRC	0.993996
AR	SRC	0.99699
POLA1	PCNA	0.997994
ALPP	CAT	0.843
PNPT1	CAT	0.597992
TNF	CAT	0.610993
SIRT1	TP53	0.99899
CDKN1A	TP53	0.998999
YY1	TP53	0.998997
KAT2B	TAF9	0.961999
PPARGC1A	POLR2A	0.913995
RB1	TP53	0.992992
TP53	TAF9	0.961999
HADH	ACAT2	0.987994
NRIP1	ESR1	0.998993
HIF1A	TP53	0.999
CS	ACAT2	0.949996
CXCL12	HIF1A	0.986999
EXOSC6	PNPT1	0.898994
SUMO2	TP53	0.991998
ACADM	ACAT2	0.949994
TFAM	TXN2	0.810998
RBX1	SKP1	0.998998
PPIF	TP53	0.829994
FOS	TBP	0.992992
BRIX1	NIP7	0.962994
S100A4	TP53	0.995991
RET	SRC	0.963997
LMNA	AKT1	0.866992
TXNIP	TXN	0.998996
DKC1	DIMT1	0.968992
ITGB1	SRC	0.931999
DNAJA1	HSPA8	0.989991
UGT2B15	ADH1B	0.899
DIMT1	TAF9	0.868991
NDST1	RPS14	0.67499
NDST4	NDST1	0.901999
SDC4	TNF	0.816993
NOTCH1	KAT2B	0.973994
RBM5	SF3A2	0.993991
DCC	CASP3	0.964993
DECR1	ACADM	0.920996
SKP1	TAF9	0.285997
CAT	BPHL	0.154997
SRSF1	SF3A2	0.998998
SLC26A2	CANT1	0.715997
EEF2	RPS14	0.989997
BRCA1	TP53	0.998998
CITED2	EP300	0.998994
SGK1	PDPK1	0.997998
PEX19	CDKN2A	0.940994
ABCD3	PEX19	0.998997
TXN	CAT	0.94499
PCNA	TAF9	0.659997
UBE2D2	RNF2	0.985996
RPS13	RPS14	0.998994
MED21	POLR2A	0.961993
EIF5A2	RPS14	0.901998
ABCE1	NIP7	0.885992
MAT2A	MTR	0.98799
CYP20A1	DECR1	0.541991
GPI	CAT	0.819999
ACAT2	BPHL	0.194996
RPL11	RPS14	0.998999
TAF9	BPHL	0.150992
CHEK1	TP53	0.998996
ZBTB2	SUMO2	0.65999
SRSF6	SF3A2	0.993995
DAG1	SRC	0.98099
CCAR1	SF3B3	0.912991
FGF21	AKT1	0.85899
PCK1	CS	0.962997
PTPN13	SRC	0.932998
ELL	POLR2A	0.958994
POGLUT1	NOTCH1	0.909996
ISCU	NFS1	0.998998
SLC25A19	ASPM	0.65499
CBX3	POLR2A	0.847996
MTR	SHMT2	0.979997
TPT1	TP53	0.970995
CROT	HADH	0.38
RIF1	RPA3	0.695995
RBM45	RBFOX3	0.890997
SKA3	CENPF	0.986992
TADA2A	KAT2B	0.997995
RIPK1	TRAF2	0.998991
TRAF2	TNF	0.950998
TRIM28	TP53	0.960994
SENP8	NEDD8	0.998999
TIFA	TRAF2	0.963992
CDC6	PCNA	0.99699
RAD51AP1	RAD51	0.998992
NIP7	TAF9	0.738994
RANBP6	ABCE1	0.596998
TIPIN	CHEK1	0.994994
KIF18A	CENPN	0.969998
MTIF2	PNPT1	0.991996
PNO1	DIMT1	0.946992
CCNT2	POLR2A	0.956998
FASTKD3	BRIX1	0.632996
GPN1	POLR2A	0.741998
MKI67IP	NIP7	0.871999
GNPDA2	GPI	0.941992
UBLCP1	CTDP1	0.734
NPM1	CDKN2A	0.997992
ORC5	CDC6	0.993999
RNFT1	UBE2D2	0.305994
POLR2A	TAF9	0.898994
MRPS31	MTIF2	0.53099
TYMS	PCNA	0.99799
RMI1	BLM	0.998992
DSCC1	PCNA	0.984995
CCDC88A	AKT1	0.940996
RPL22L1	RPL30	0.856996
SGOL2	CENPN	0.955999
PRIM1	POLA1	0.997991
CENPF	CENPN	0.987998
ASPM	CENPN	0.893994
AMD1	DNMT1	0.898996
CEP55	CENPN	0.899998
GPN2	GPN1	0.71099
RPP40	RNASEH2A	0.744993
CENPN	ACAT2	0.479993
MTHFD2	SHMT2	0.991996
ZC3H8	MKI67IP	0.449991
BASP1	CALM1	0.864996
ING3	KAT5	0.989999
HDAC1	TP53	0.998991
SF3A2	SF3B3	0.998996
CLN6	CLN3	0.836992
SF3B2	SF3B3	0.993993
PDSS1	MRPL27	0.64899
CRISPLD1	CEP55	0.159997
MRPS11	RPS20	0.989995
GINS2	CENPN	0.905995
MRPL27	RPS14	0.843993
EP300	KAT2B	0.999
ZNF268	TRIM28	0.988999
AKT1S1	AKT1	0.992992
RPS20	RPS14	0.998996
MRPS12	RPS14	0.984999
RPS14	TAF9	0.905999
MTG1	DIMT1	0.678996
TRMT61A	DIMT1	0.801992
POLR2C	POLR2A	0.998993
PEX12	PEX19	0.995994
DOHH	EIF5A2	0.946998
DTYMK	TYMS	0.997992
DUS3L	METTL1	0.787991
METTL1	AKT1	0.917991
EXOSC4	EXOSC6	0.996994
POLR2L	POLR2A	0.998994
MRPL54	MRPL27	0.708992
POLR1C	POLR2L	0.994993
EIF3I	RPS14	0.965993
PQBP1	SF3A2	0.952
PIGA	ALPP	0.373999
NAA10	HIF1A	0.998999
TXN2	CAT	0.854995
RPA3	PCNA	0.991993
ODC1	FOS	0.901991
MOCS3	NFS1	0.992991
HSD17B4	ACAA1	0.984
MTHFS	MTHFD2	0.973999
RPL30	RPS14	0.996991
ACAA1	ACAT2	0.909992
SHMT2	CAT	0.753998
YBX1	TP53	0.995995
NFS1	CAT	0.578991
POLE3	POLE	0.998998
KNCN	PCNA	0.72799
EIF1	EIF3I	0.882996
RAD51	TP53	0.998999
SIN3A	TP53	0.995993
TEX14	CEP55	0.854993
PDPK1	AKT1	0.997994
RIBC2	YBX1	0.541997
PRKAB1	TP53	0.980994
TBP	TAF9	0.998991
KAT5	TP53	0.998995
WDR5	TAF9	0.937997
TRIM59	ESR1	0.958997
NFKB1	AKT1	0.925996
ARHGDIB	CASP3	0.985991
CIITA	KAT2B	0.949991
MPHOSPH6	PNPT1	0.898996
POLR1B	PNPT1	0.927998
RPL3L	RPS14	0.981991
RBM3	CHAF1A	0.602997
RPL28	RPS14	0.979997
DLC1	AKT1	0.926995
RHOH	ARHGDIB	0.984
ADH1B	ALDH2	0.986998
SFPQ	SIN3A	0.978994
IL17C	TNF	0.854999
GINS4	GINS2	0.998995
IL17RB	IL17C	0.878994
CANT1	PNPT1	0.898994
NFKBIZ	NFKB1	0.918998
POLR3C	TBP	0.960993
S1PR3	AKT1	0.987994
DNMT1	PCNA	0.998995
ABL1	SRC	0.994995
SPTAN1	CASP3	0.966994
BANP	TP53	0.947995
RBFOX3	CASP3	0.608994
C11orf1	POLR2C	0.18
DDX51	NIP7	0.467991
TTC32	RPL11	0.311999
TRIP13	CENPN	0.845992
POLE2	POLE	0.998997
GNPNAT1	GNPDA2	0.911999
MUM1L1	PPARGC1A	0.234993
MED6	CTDP1	0.998995
SF3B3	TAF9	0.86099
RPA2	RPA3	0.998997
GINS3	GINS2	0.988994
MED10	MED21	0.982999
BRIP1	BRCA1	0.998999
CHAF1A	PCNA	0.998992
BLM	TP53	0.991998
STC1	VEGFA	0.850999
CASC1	TBP	0.967993
NPY5R	S1PR3	0.898998
KRCC1	ACADM	0.159992
RDH13	RPL28	0.240997
ALG13	PIGA	0.613999
UTP14A	DKC1	0.73899
CLP1	POLR2A	0.898998
FAM173B	RPS13	0.211992
KDM5C	PCNA	0.918996
PRPF6	SF3B3	0.980999
CRBN	RBX1	0.978996
TTC14	SF3B2	0.973996
INTS10	POLR2A	0.998995
ZNF302	HGS	0.509995
PIGP	PIGA	0.98499
FBXO9	SKP1	0.901999
HNRNPM	SF3B3	0.911999
ANGEL2	ZNF786	0.318993
IKZF5	SIRT1	0.379991
CHAC2	CCDC88A	0.429999
HSCB	ISCU	0.998997
ALDH2	CAT	0.948993
CNDP1	ALDH2	0.898991
THNSL1	SHMT2	0.340994
HDHD1	POLA1	0.506997
RBBP5	WDR5	0.998993
CHTF8	DSCC1	0.992991
ZNF347	PGRMC1	0.459994
MAGEH1	NGF	0.946992
PSPC1	PCNA	0.861
LCMT2	CNDP1	0.89899
E2F8	CDC6	0.923998
CCNE2	CDKN1A	0.998995
DNAJC30	EXOSC6	0.649
PCDH19	SPTAN1	0.650996
FBXO25	SKP1	0.958991
TOE1	SF3B3	0.989994
ZNF76	TBP	0.855996
CTDP1	POLR2A	0.998998
JMJD4	KDM5C	0.306995
RNF2	TAF9	0.898992
PHOSPHO2	AOX1	0.898998
DDX56	BRIX1	0.727996
INTS5	INTS10	0.998992
PPAPDC1B	ACPP	0.674991
C9orf85	PNO1	0.303994
C9orf156	ADH1B	0.323997
CCDC138	SGOL2	0.423995
C11orf54	TRIP13	0.533998
KBTBD8	SUPT3H	0.460997
KLB	FGF21	0.979997
NCOA5	ESR1	0.627993
TSPAN5	ITGB1	0.658996
SIAH2	DCC	0.985992
TRPM2	PTPN13	0.807997
C1orf131	NIP7	0.226993
SETMAR	BANP	0.954995
CCDC101	TADA2A	0.993991
URM1	MOCS3	0.937993
TXNL4B	PRPF6	0.706998
SUPT3H	KAT2B	0.996992
B9D2	CENPN	0.898994
GEM	YWHAB	0.620997
C5orf55	TRAF2	0.500996
MED19	MED21	0.987996
MED22	MED21	0.966994
ZNF596	FBXO25	0.506999
WDR73	MRPS12	0.365998
MTERF	TFAM	0.539998
RBM4B	HNRNPM	0.541994
ZBTB1	AR	0.618992
NAT8L	ABL1	0.462998
ZNF232	YY1	0.356993
WDR5B	RBBP5	0.669998
ZNF670	CBX3	0.42199
DYNLRB2	MPHOSPH6	0.648997
C10orf32	C1orf131	0.499992
TEX261	TPT1	0.316999
E2F2	RB1	0.998999
NARF	LMNA	0.896992
ZNF22	RET	0.568992
AOX1	HADH	0.899
ZNF180	CCNT2	0.159993
PGBD1	PCK1	0.317994
SGCG	DAG1	0.902999
IL24	IL20RA	0.959996
IL20RA	AKT1	0.192995
RNF25	UBE2D2	0.748993
UFSP1	CASC1	0.428997
TTC30B	B9D2	0.618996
FGFBP2	KRCC1	0.612996
C1orf74	KNCN	0.295999
ZFP3	TP53	0.462995
FASTKD5	AKT1S1	0.368993
TSEN2	CLP1	0.895992
ACOX2	HSD17B4	0.956999
CYB5D1	PGRMC1	0.318991
NUDT16L1	SDC4	0.907999
C1orf122	CENPN	0.461996
SIDT1	FBXO25	0.270991
BCDIN3D	GNPDA2	0.668995
ZNF786	ALPP	0.234995
ARRDC4	TXNIP	0.177995
C5orf54	KIF18A	0.289994
IL20	IL20RA	0.993992
PRSS23	MTHFD2	0.167996
WDR85	EEF2	0.795997
C8orf48	DLC1	0.377998
TMEM45A	S100A4	0.156994
EAF2	ELL	0.986995
TLCD1	ASPM	0.23499
ZNF681	CCAR1	0.153995
ZNF572	ASAP1	0.346992
ZNF485	POLR1B	0.156992
FAM200A	ZNF786	0.184993
