# Supplementary material for: Toward Repurposing Metformin as a Precision Anti-Cancer Therapy Using Structural Systems Pharmacology
Source: Sci Rep. 2016 Feb 4;6:20441. doi: 10.1038/srep20441 (PMC4740793; doi:10.1038/srep20441)
Supplement: Supplementary Datesets [file srep20441-s2.zip › srep20441-s5.csv]

GeneSymbol_1	GeneSymbol_2	Interaction_Strength
NEDD8	TP53	0.998999
UBE2M	ESR1	0.908992
AKT1	ESR1	0.996993
PRKCA	RARA	0.991991
CDK5	TP53	0.976992
RFXANK	CIITA	0.996993
ASAP1	SRC	0.962991
SRC	ESR1	0.99899
CDKN2A	TP53	0.998999
PARP1	TP53	0.998996
EIF6	RPS19	0.970994
GRIP1	ESR1	0.982991
BRMS1	ARID4A	0.994991
ESR1	CDK7	0.891998
STS	CYP1A1	0.901993
RNASEH2A	PCNA	0.932997
HSPA8	HSP90AA1	0.997998
FGF2	CCND1	0.895992
EGFR	ESR1	0.996994
GJA1	SRC	0.995998
YWHAB	CDC25C	0.996994
CASP3	CDKN1A	0.979996
POLE	PCNA	0.998998
ACPP	ERBB2	0.891995
HGS	EGFR	0.994992
CALM1	EGFR	0.98899
G3BP2	SCD	0.800991
VEGFA	HIF1A	0.998993
AR	NCOA2	0.998996
POLA1	PCNA	0.997994
NRF1	PARP1	0.922992
CCND1	CDK7	0.952999
NPY	FOS	0.945994
CDKN1A	CDK7	0.95299
RARA	CDK7	0.965996
YY1	TP53	0.998997
IL1B	CDKN1A	0.851
KAT2B	TP53	0.998992
PPARGC1A	PPARG	0.994994
RB1	CCND1	0.998999
TP53	CDK7	0.980998
ERBB2	ESR1	0.987992
PPARG	ESR1	0.966992
TFF1	ESR1	0.998991
NRIP1	ESR1	0.998993
SP1	ESR1	0.998999
HIF1A	TP53	0.999
ESR2	ESR1	0.997996
CXCL12	HIF1A	0.986999
EXOSC6	UPF2	0.997992
NCOA2	ESR1	0.998998
SUMO2	UBE2I	0.998993
TFAM	NRF1	0.956997
PPIF	SLC25A4	0.971994
PRPF19	SF3A2	0.980993
CDK2	CDK7	0.998991
BCR	GRB2	0.998992
FOS	TBP	0.992992
EIF4G1	NCBP1	0.992994
PRMT5	TP53	0.98099
HSP90AA1	ESR1	0.998993
BRIX1	RPL5	0.87
S100A4	TP53	0.995991
RET	GRB2	0.997994
TAT	CCNT1	0.977994
LMNA	FOS	0.936996
TXNIP	TXN	0.998996
ITGB1	PRKCA	0.967998
DNAJA1	HSPA8	0.989991
UGT2B15	CYP1A1	0.907999
CYP1A1	ESR1	0.915994
CPSF3	POLR2A	0.959991
SDC1	CCND1	0.852999
NDST4	EXT2	0.932999
EXT2	SDC1	0.920993
SDC4	PRKCA	0.985997
NOTCH1	EP300	0.993997
DPYSL2	CDK5	0.986994
CRMP1	CDK5	0.984997
RBM5	PRPF19	0.99799
DCC	CASP3	0.964993
DHPS	EIF5A	0.970995
DECR1	PTTG1	0.985992
SKP1	CDK2	0.995999
SRSF1	SF3A2	0.998998
SLC26A2	CANT1	0.715997
EEF2	RPLP0	0.997993
GRB2	ESR1	0.972999
HNRNPA2B1	SF3A2	0.993999
UPF2	NCBP1	0.954992
BRCA1	TP53	0.998998
MAP3K5	CDKN1A	0.945996
CITED2	EP300	0.998994
SGK1	PDPK1	0.997998
PEX19	CDKN2A	0.940994
ABCD3	PEX19	0.998997
TXN	MAP3K5	0.998993
PCNA	CCND1	0.998999
UBE3A	TP53	0.998996
NFYB	TP53	0.984995
FDXR	TP53	0.926997
ABCE1	RPLP0	0.998999
MAT2A	TAT	0.908995
RPLP0	NCBP1	0.898994
CYP20A1	DECR1	0.541991
FDPS	NFYB	0.910995
SCD	PPARG	0.925997
CHEK1	TP53	0.998996
ZBTB2	SUMO2	0.65999
UIMC1	BRCA1	0.998995
GTF2H4	CDK7	0.964999
SRSF6	SF3B4	0.996995
DAG1	SRC	0.98099
IL17A	STAT3	0.98899
HK2	C12orf5	0.925992
SOCS3	TCEB1	0.986992
PTPN13	SRC	0.932998
AATF	RB1	0.983999
ELL	POLR2A	0.958994
STAT3	CCND1	0.998993
PNMT	SP1	0.832998
POGLUT1	NOTCH1	0.909996
NOC2L	TP53	0.984994
SLC25A19	ATP5H	0.880994
NDN	E2F1	0.99699
CBX3	TRIM28	0.993997
DDC	TAT	0.921995
NES	CDK5	0.99
TPT1	PLK1	0.991995
CROT	AATF	0.41199
RIF1	RPA3	0.695995
RBM45	NES	0.72399
SKA3	CENPF	0.986992
TADA2A	KAT2B	0.997995
RIPK1	TRAF2	0.998991
TRAF2	MAP3K5	0.998992
TRIM28	E2F1	0.982991
SENP8	NEDD8	0.998999
TIFA	TRAF2	0.963992
C12orf5	TP53	0.986999
CDC6	CDK2	0.998998
SRP54	RPL23	0.988
RAD51AP1	RAD51	0.998992
UFM1	UBE2M	0.678999
MED17	CTDP1	0.99799
RANBP6	ABCE1	0.596998
TIPIN	CHEK1	0.994994
KIF18A	BUB1	0.988991
CDC45	CDK2	0.997995
FASTKD3	BRIX1	0.632996
GPN1	XPA	0.955
GTF2H1	CDK7	0.998993
BTAF1	TBP	0.991996
UPF3B	UPF2	0.998993
TCEB1	CDK7	0.917
MKI67IP	MKI67	0.995996
AGL	GTF2H4	0.898998
UBLCP1	CTDP1	0.734
NPM1	CDKN2A	0.997992
ORC5	ORC1	0.998999
BUB1	CCNB1	0.995996
RNFT1	UFM1	0.286996
POLR2A	CDK7	0.995993
MRPS31	EXOSC8	0.489997
TYMS	E2F1	0.952992
RMI1	BLM	0.998992
DSCC1	PCNA	0.984995
CCDC88A	AKT1	0.940996
RPL22L1	RPL30	0.856996
ARID4A	RB1	0.978999
SGOL2	BUB1	0.990992
PRIM1	POLA1	0.997991
CENPF	CCNB1	0.989996
ASPM	CENPF	0.979
AMD1	MAT2A	0.913991
CEP55	PLK1	0.981995
GPN2	GPN1	0.71099
XPA	GTF2H1	0.988991
NCBP1	CDK7	0.898993
RPP40	RNASEH2A	0.744993
EXOSC8	UPF2	0.998999
CENPN	BUB1	0.993999
MTHFD2	TYMS	0.981996
BRCC3	BRCA1	0.994995
ZC3H8	MKI67IP	0.449991
EIF5	EIF4G1	0.996999
BASP1	CALM1	0.864996
ING3	KAT5	0.989999
SF3A2	NCBP1	0.99399
CLN6	DPYSL2	0.807995
SF3B4	SF3A2	0.998991
SF3B2	SF3A2	0.998992
PDSS1	FDPS	0.942992
CRISPLD1	CKAP2L	0.304996
CKAP2L	BUB1	0.930991
MRPS11	RPS20	0.989995
GINS2	CDC45	0.994992
PTTG1	TP53	0.941996
MRPL27	RPL23	0.974999
EP300	TP53	0.998997
ZNF268	TRIM28	0.988999
RPS20	RPL23	0.998993
PIGQ	UBE2I	0.898997
MRPS12	RPL23	0.99
MTG1	SRP54	0.639991
TRMT61A	METTL1	0.746993
POLR2C	POLR2A	0.998993
PEX12	PEX19	0.995994
DOHH	DHPS	0.993997
POLR3D	POLR2F	0.994
DTYMK	TYMS	0.997992
DUS3L	METTL1	0.787991
METTL1	AKT1	0.917991
EXOSC4	EXOSC8	0.998996
MRPL54	MRPL27	0.708992
RPL5	NCBP1	0.89899
POLR1C	POLR3D	0.993991
PQBP1	WDR77	0.992
POLR2F	POLR2A	0.998998
NAA10	HIF1A	0.998999
RPS19	RPLP0	0.997991
RPA3	RPA1	0.998994
ODC1	FOS	0.901991
WDR77	PRMT5	0.998999
MOCS3	MOCS1	0.984994
RRM2B	TP53	0.998994
CCNB1	CDK7	0.952998
MTHFS	MTHFD2	0.973999
FDX1	FDXR	0.985993
RPL30	RPLP0	0.998995
ANAPC16	CCNB1	0.998995
ATP5H	ATP5J	0.986997
GTF3C6	GTF3C4	0.985996
YBX1	TP53	0.995995
MOCS1	POLR2A	0.799992
POLE3	POLE	0.998998
RPL23	NCBP1	0.898997
KNCN	RPL5	0.892996
ATP5J	ESR1	0.89899
EIF1	EIF5	0.917997
RAD51	TP53	0.998999
UBE2I	TP53	0.998996
SIN3A	TP53	0.995993
TEX14	CEP55	0.854993
PDPK1	AKT1	0.997994
NGFR	NDN	0.999
RIBC2	YBX1	0.541997
PRKAB1	TP53	0.980994
TBP	CDK7	0.933
KAT5	TP53	0.998995
TRIM59	ESR1	0.958997
NFKB1	EP300	0.996991
ARHGDIB	CASP3	0.985991
CIITA	NFYB	0.98899
DYNC1H1	PLK1	0.913991
POLR1B	POLR2C	0.998991
CDC25C	CCNB1	0.998991
EIF5A	TP53	0.828996
RBM3	HNRNPA2B1	0.657999
DLC1	AKT1	0.926995
IKZF1	SIN3A	0.934993
RHOH	ARHGDIB	0.984
SH2B1	GRB2	0.966996
SFPQ	SIN3A	0.978994
MPV17	AGL	0.774994
CCNT1	CDK7	0.957997
GINS4	GINS2	0.998995
IL17RB	IL17A	0.654997
PLK1	CCNB1	0.998
CANT1	RRM2B	0.898993
NFKBIZ	NFKB1	0.918998
POLR3C	POLR3D	0.994993
MKI67	CCNB1	0.89599
SPTAN1	CASP3	0.966994
UBE2D1	BRCA1	0.998993
C11orf1	POLR2C	0.18
DDX51	NOC2L	0.454998
TTC32	ANAPC15	0.461994
TRIP13	CDC45	0.922995
POLE2	POLE	0.998997
GNPNAT1	HK2	0.898993
MUM1L1	PPARGC1A	0.234993
RPA1	TP53	0.998993
MED6	CTDP1	0.998995
SF3B3	SF3A2	0.998996
ANAPC4	CCNB1	0.998993
RPA2	RPA3	0.998997
GINS3	GINS2	0.988994
C19orf40	BLM	0.927992
MED10	MED17	0.997996
BRIP1	BRCA1	0.998999
BLM	TP53	0.991998
CUL4A	NEDD8	0.992
STC1	VEGFA	0.850999
NPY5R	NPY	0.988993
KRCC1	ANAPC16	0.237992
PPP1R12C	STK35	0.998998
RDH13	PPP1R12C	0.464998
ALG13	UPF3B	0.644992
UTP14A	BRCC3	0.725994
SLC25A4	SF3A2	0.943998
CLP1	CPSF3	0.984993
GCC2	GRIP1	0.890995
ZKSCAN4	TP53	0.850995
FAM173B	DHPS	0.25999
PRPF6	SF3A2	0.997996
CRBN	CUL4A	0.990995
TTC14	SF3B2	0.973996
NCOA6	ESR1	0.982992
INTS10	POLR2A	0.998995
ZNF302	HGS	0.509995
PIGP	PIGQ	0.979998
FBXO9	SKP1	0.901999
HNRNPM	HNRNPU	0.942997
ANGEL2	BTAF1	0.285999
IKZF5	IKZF1	0.626999
CHAC2	CCDC88A	0.429999
HSCB	FDX1	0.973
THNSL1	UIMC1	0.640994
HDHD1	STS	0.758993
RBBP5	NCOA6	0.994992
CHTF8	DSCC1	0.992991
ZNF347	PNMT	0.609
MAGEH1	NGFR	0.982997
HNRNPU	POLR2A	0.993997
PSPC1	SFPQ	0.944997
LCMT2	DDC	0.905998
ORC1	CDC6	0.998999
E2F8	CDC6	0.923998
CCNE2	CDKN1A	0.998995
DNAJC30	EXOSC6	0.649
PCDH19	SPTAN1	0.650996
IRAK2	IL1B	0.912995
ZNF45	TRIM28	0.962995
FBXO25	SKP1	0.958991
TOE1	SF3B3	0.989994
ZNF76	TBP	0.855996
CTDP1	POLR2A	0.998998
JMJD4	GCC2	0.398998
PHOSPHO2	AOX1	0.898998
DDX56	BRIX1	0.727996
INTS5	INTS10	0.998992
PPAPDC1B	ACPP	0.674991
GTF3C4	TBP	0.962993
E2F1	CDK7	0.992995
C9orf85	C19orf40	0.468997
C9orf156	CRMP1	0.426995
CCDC138	SGOL2	0.423995
C11orf54	TRIP13	0.533998
AMACR	SP1	0.799996
KBTBD8	SUPT3H	0.460997
FGFR4	FGF2	0.995995
KLB	FGFR4	0.992997
NCOA5	ESR1	0.627993
TSPAN5	ITGB1	0.658996
SIAH2	DCC	0.985992
TRPM2	PTPN13	0.807997
C1orf131	GTF3C6	0.527991
SETMAR	PRPF19	0.989995
CCDC101	TADA2A	0.993991
URM1	MOCS3	0.937993
TXNL4B	PRPF6	0.706998
SUPT3H	KAT2B	0.996992
B9D2	PLK1	0.898998
GEM	YWHAB	0.620997
C5orf55	TRAF2	0.500996
MED19	MED17	0.99599
MED22	MED17	0.983999
ZNF596	FBXO25	0.506999
WDR73	MRPS12	0.365998
MTERF	MPV17	0.888993
ANAPC15	ANAPC4	0.958993
RBM4B	HNRNPM	0.541994
ZBTB1	AR	0.618992
NAT8L	BCR	0.516994
ZNF232	YY1	0.356993
WDR5B	RBBP5	0.669998
ZNF670	CBX3	0.42199
DYNLRB2	DYNC1H1	0.784995
C10orf32	GTF3C6	0.461996
TEX261	TPT1	0.316999
E2F2	RB1	0.998999
NARF	LMNA	0.896992
ZNF14	ESR2	0.898997
ZNF22	RET	0.568992
AOX1	MOCS1	0.808997
ZNF180	ZNF45	0.257998
PGBD1	NKAPL	0.751992
SGCG	DAG1	0.902999
STK35	CDKN1A	0.98899
IL24	IL20RA	0.959996
IL20RA	SOCS3	0.848996
HERC2	UBE3A	0.905997
RNF25	UBE2D1	0.744995
UFSP1	UFM1	0.892991
TTC30B	B9D2	0.618996
FGFBP2	KRCC1	0.612996
C1orf74	KNCN	0.295999
ZFP3	TP53	0.462995
FASTKD5	IRAK2	0.568999
TSEN2	CLP1	0.895992
ACOX2	AMACR	0.924996
CYB5D1	HERC2	0.373993
NUDT16L1	SDC4	0.907999
C1orf122	CENPN	0.461996
SIDT1	FBXO25	0.270991
NKAPL	ZKSCAN4	0.781994
BCDIN3D	SH2B1	0.644996
ARRDC4	TFF1	0.155991
ZNF675	IL1B	0.620996
C5orf54	KIF18A	0.289994
IL20	IL20RA	0.993992
PRSS23	MTHFD2	0.167996
WDR85	EEF2	0.795997
C8orf48	DLC1	0.377998
TMEM45A	S100A4	0.156994
EAF2	ELL	0.986995
TLCD1	ASPM	0.23499
ZNF681	ZNF675	0.693992
ZNF572	ASAP1	0.346992
ZNF485	POLR1B	0.156992
FAM200A	ZNF14	0.259991
