# Supplementary material for: Toward Repurposing Metformin as a Precision Anti-Cancer Therapy Using Structural Systems Pharmacology
Source: Sci Rep. 2016 Feb 4;6:20441. doi: 10.1038/srep20441 (PMC4740793; doi:10.1038/srep20441)
Supplement: Supplementary Datesets [file srep20441-s2.zip › srep20441-s6.csv]

GeneSymbol_1	GeneSymbol_2	Interaction_Strength
STUB1	HSP90AA1	0.998995
NEDD8	TP53	0.998999
AKT1	HSP90AA1	0.998994
CDK5	PPARG	0.936999
RFXANK	HDAC5	0.958
ASAP1	SRC	0.962991
SRC	HSP90AA1	0.906993
CDKN2A	CDK4	0.998994
EIF6	DKC1	0.974992
BRMS1	ARID4A	0.994991
ESR1	SP1	0.998999
HSPA8	STUB1	0.998999
GAPDH	CLPP	0.810993
CDK4	CLPP	0.213
ATP5B	HSPD1	0.954992
EGFR	HSP90AA1	0.981998
GJA1	SRC	0.995998
YWHAB	RAF1	0.998996
CASP3	HSPD1	0.977997
LEP	PPARG	0.953996
POLE	PCNA	0.998998
ACPP	ERBB2	0.891995
HGS	EGFR	0.994992
FN1	GAPDH	0.926994
CALM1	NOS3	0.997991
G3BP2	SCD	0.800991
NGF	CASP3	0.990995
VEGFA	HIF1A	0.998993
AR	NCOA1	0.998994
MYC	CDK4	0.995992
POLA1	PCNA	0.997994
PNPT1	CLPP	0.847994
KAT2A	MYC	0.996995
SPARC	FN1	0.984995
NPY	LEP	0.970999
CDKN1A	TP53	0.998999
YY1	TP53	0.998997
IL1B	PPARG	0.899999
PPARGC1A	PPARG	0.994994
RB1	CDK4	0.998991
TP53	HSP90AA1	0.997994
ERBB2	HSP90AA1	0.99899
PPARG	CLPP	0.198999
NOS3	HSP90AA1	0.996998
MED1	PPARG	0.998991
NCOA1	PPARG	0.998998
NRIP1	ESR1	0.998993
SP1	PPARG	0.960997
HIF1A	HSP90AA1	0.998992
ESR2	PPARG	0.963
TFB1M	YARS2	0.675994
CXCL12	HIF1A	0.986999
RPS6	RPL11	0.998991
EXOSC6	EXOSC8	0.99899
SUMO2	TP53	0.991998
MDM2	RPL11	0.998996
TFAM	POLRMT	0.994992
RBX1	SKP1	0.998998
CDC37	HSP90AA1	0.998997
PPIF	SLC25A4	0.971994
PRPF19	SF3A2	0.980993
POLR2H	PNPT1	0.898991
BCR	ABL1	0.998994
RUVBL1	HSPD1	0.938992
HSP90AA1	CLPP	0.580999
BRIX1	DKC1	0.873995
HSPD1	CLPP	0.975991
RET	SRC	0.963997
DHDDS	MTIF2	0.875993
PTGS2	PPARG	0.945997
LMNA	RB1	0.872996
TXNIP	TXN	0.998996
DKC1	RPL11	0.927998
ITGB1	FN1	0.992994
DNAJA1	HSPA8	0.989991
UGT2B15	CYP2E1	0.911992
DIMT1	DKC1	0.968992
NDST4	EXT1	0.912994
SDC4	FN1	0.953998
EXT1	TRAP1	0.858992
NOTCH1	EP300	0.993997
DPYSL2	CDK5	0.986994
CRMP1	CDK5	0.984997
RBM5	PRPF19	0.99799
OTC	CLPP	0.833992
DHPS	EIF5A2	0.993999
DECR1	DHFR	0.928999
LOX	FN1	0.931994
IL4	PPARG	0.985992
SKP1	CDK4	0.96799
SRSF1	SF3A2	0.998998
IL9	IL4	0.928992
SLC26A2	CANT1	0.715997
EEF2	RPLP0	0.997993
STK11	CDC37	0.998994
SNCA	STUB1	0.98599
HNRNPA2B1	SF3A2	0.993999
BRCA1	CDK4	0.989994
CITED2	EP300	0.998994
SGK1	PDPK1	0.997998
PEX19	CDKN2A	0.940994
ABCD3	PEX19	0.998997
TXN	GAPDH	0.961992
PCNA	TYMS	0.99799
MYD88	HSPD1	0.942997
DHFR	TYMS	0.998995
CYP2E1	PTGS2	0.983997
EIF5A2	RPL11	0.956997
ABCE1	RPLP0	0.998999
MAT2A	MTR	0.98799
RPLP0	RPL11	0.99799
CYP20A1	DECR1	0.541991
GPI	GAPDH	0.989994
SCD	PPARG	0.925997
RPL11	CLPP	0.679991
SRM	ODC1	0.989994
CHEK1	TP53	0.998996
ZBTB2	SUMO2	0.65999
UIMC1	BRCA1	0.998995
TOP3A	CDK4	0.917992
SRSF6	SF3B4	0.996995
DAG1	SRC	0.98099
FGF21	PPARG	0.889995
MYOD1	CDK4	0.981992
SOCS3	HSPD1	0.834995
PTPN13	SRC	0.932998
AATF	RB1	0.983999
HAL	CPS1	0.905999
ELL	POLR2H	0.898992
PNMT	SP1	0.832998
POGLUT1	NOTCH1	0.909996
ISCU	NFS1	0.998998
NOC2L	TP53	0.984994
SLC25A19	ATP5H	0.880994
MTR	SHMT1	0.986998
NES	CDK5	0.99
TPT1	TP53	0.970995
CROT	AATF	0.41199
RIF1	RPA3	0.695995
RBM45	NES	0.72399
SKA3	CENPF	0.986992
RIPK1	TRAF2	0.998991
TRAF2	CHUK	0.986994
TRIM28	MDM2	0.963991
SENP8	NEDD8	0.998999
TIFA	TRAF2	0.963992
CDC6	CDC45	0.997997
RAD51AP1	RAD51	0.998992
UFM1	ETF1	0.42399
NUP37	BUB1	0.972
MED17	MED1	0.995997
RANBP6	ABCE1	0.596998
TIPIN	CHEK1	0.994994
KIF18A	BUB1	0.988991
CDC45	TYMS	0.993992
MTIF2	PNPT1	0.991996
FASTKD3	BRIX1	0.632996
GPN1	RUVBL1	0.867992
MKI67IP	DKC1	0.864998
GNPDA2	GPI	0.941992
UBLCP1	CTDP1	0.734
NPM1	CDKN2A	0.997992
ORC5	ORC6	0.998998
BUB1	TYMS	0.922995
RNFT1	UFM1	0.286996
MRPS31	MTIF2	0.53099
TYMS	CLPP	0.661991
RMI1	TOP3A	0.998997
YARS2	CLPP	0.793992
DSCC1	PCNA	0.984995
CCDC88A	AKT1	0.940996
RPL22L1	RPL30	0.856996
ARID4A	RB1	0.978999
SGOL2	BUB1	0.990992
PRIM1	POLA1	0.997991
CENPF	BUB1	0.998994
ASPM	BUB1	0.962995
AMD1	SRM	0.968997
CHUK	HSP90AA1	0.94099
CEP55	BUB1	0.964997
GPN2	GPN1	0.71099
RPP40	RPP14	0.954993
EXOSC8	PNPT1	0.943996
CENPN	BUB1	0.993999
MTHFD2	SHMT1	0.991998
ZC3H8	MKI67IP	0.449991
EIF5	EIF3G	0.994991
BASP1	CALM1	0.864996
ING3	KAT5	0.989999
ETF1	RPL11	0.970999
SF3A2	HSPD1	0.965992
CLN6	DPYSL2	0.807995
SF3B4	SF3A2	0.998991
SF3B2	SF3A2	0.998992
PDSS1	DHDDS	0.973996
CRISPLD1	CKAP2L	0.304996
CKAP2L	BUB1	0.930991
MRPS11	RPS20	0.989995
GINS2	CDC45	0.994992
CPS1	OTC	0.997996
MRPL27	MRPL11	0.998996
EP300	PPARG	0.995991
ZNF268	TRIM28	0.988999
TRAP1	HSPD1	0.876995
RPS20	RPL11	0.998994
PIGQ	MDM2	0.898999
MRPS12	RPS20	0.996999
MRPL11	RPL11	0.994996
MTG1	DIMT1	0.678996
TRMT61A	DIMT1	0.801992
POLR2C	POLR2H	0.998992
PEX12	PEX19	0.995994
DOHH	DHPS	0.993997
EIF3G	RPL11	0.976992
POLR3D	POLR3H	0.997998
DTYMK	TYMS	0.997992
DUS3L	METTL1	0.787991
METTL1	AKT1	0.917991
EXOSC4	EXOSC8	0.998996
MRPL54	MRPL27	0.708992
POLR3H	PNPT1	0.898995
RPL5	RPL11	0.998994
POLR1C	POLR3D	0.993991
PQBP1	SF3A2	0.952
NAA10	HIF1A	0.998999
RPA3	PCNA	0.991993
PNPO	YARS2	0.937999
ODC1	OTC	0.948996
MOCS3	NFS1	0.992991
ASS1	OTC	0.998995
MTHFS	MTHFD2	0.973999
RPL30	RPLP0	0.998995
ATP5H	ATP5B	0.987992
SHMT1	TYMS	0.997993
YBX1	TP53	0.995995
NFS1	HSPD1	0.806
POLE3	POLE	0.998998
KNCN	RPL5	0.892996
EIF1	EIF5	0.917997
HDAC5	HDAC3	0.998999
RAD51	TP53	0.998999
RPS6KA3	RPS6	0.991992
TEX14	CEP55	0.854993
PDPK1	AKT1	0.997994
RIBC2	YBX1	0.541997
PRKAB1	STK11	0.984998
MDFI	MYOD1	0.825991
TBP	TP53	0.997996
NONO	SOCS3	0.918993
KAT5	RUVBL1	0.998996
TRIM59	ESR1	0.958997
NFKB1	EP300	0.996991
ARHGDIB	CASP3	0.985991
MPHOSPH6	EXOSC8	0.966993
POLR1B	POLR2H	0.998993
ASL	ASS1	0.998999
RBM3	HNRNPA2B1	0.657999
IKZF1	NFATC2	0.898997
RHOH	ARHGDIB	0.984
SFPQ	NONO	0.979996
RAF1	HSP90AA1	0.998992
GINS4	GINS2	0.998995
IL17RB	IL9	0.832995
HDAC3	PPARG	0.988993
CANT1	PNPT1	0.898994
NFKBIZ	NFKB1	0.918998
POLR3C	POLR3D	0.994993
ABL1	HSP90AA1	0.946993
SPTAN1	CASP3	0.966994
UBE2D1	BRCA1	0.998993
NFATC2	CDK4	0.983998
C11orf1	POLR2C	0.18
DDX51	NOC2L	0.454998
TTC32	ANAPC15	0.461994
TRIP13	CDC45	0.922995
POLE2	POLE	0.998997
GNPNAT1	GNPDA2	0.911999
RPP14	EXOSC8	0.885997
MUM1L1	PPARGC1A	0.234993
ORC6	CDC45	0.998998
MED6	CTDP1	0.998995
SF3B3	SF3A2	0.998996
RPA2	RPA3	0.998997
GINS3	GINS2	0.988994
C19orf40	TOP3A	0.932991
MED10	MED17	0.997996
BRIP1	BRCA1	0.998999
STC1	VEGFA	0.850999
NPY5R	NPY	0.988993
KRCC1	DHFRL1	0.159993
PPP1R12C	CDC45	0.924998
RDH13	PPP1R12C	0.464998
ALG13	RPS6KA3	0.622992
UTP14A	DKC1	0.73899
SLC25A4	SF3A2	0.943998
CLP1	POLR2H	0.910999
FAM173B	DHPS	0.25999
PRPF6	SF3A2	0.997996
CRBN	RBX1	0.978996
TTC14	SF3B2	0.973996
NCOA6	PPARG	0.979994
INTS10	POLR2H	0.998
ZNF302	HGS	0.509995
PIGP	PIGQ	0.979998
FBXO9	SKP1	0.901999
HNRNPM	SF3A2	0.898998
ANGEL2	USP6NL	0.339995
IKZF5	IKZF1	0.626999
CHAC2	CCDC88A	0.429999
HSCB	ISCU	0.998997
DHFRL1	TYMS	0.981
THNSL1	UIMC1	0.640994
HDHD1	ASL	0.57999
RBBP5	NCOA6	0.994992
CHTF8	DSCC1	0.992991
ZNF347	PNMT	0.609
MAGEH1	NGF	0.946992
PSPC1	NONO	0.966997
LCMT2	HAL	0.898998
E2F8	CDC6	0.923998
CCNE2	CDKN1A	0.998995
DNAJC30	EXOSC6	0.649
PCDH19	SPTAN1	0.650996
IRAK2	MYD88	0.998995
FBXO25	SKP1	0.958991
TOE1	SF3B3	0.989994
ZNF76	TBP	0.855996
CTDP1	MED1	0.997999
PLA2G4B	PTGS2	0.901
JMJD4	PLA2G4B	0.377993
PHOSPHO2	PNPO	0.898999
DDX56	BRIX1	0.727996
USP6NL	EGFR	0.927997
POLRMT	TFB1M	0.982
INTS5	INTS10	0.998992
PPAPDC1B	ACPP	0.674991
C9orf85	C19orf40	0.468997
C9orf156	CRMP1	0.426995
GALP	LEP	0.895992
CCDC138	SGOL2	0.423995
C11orf54	TRIP13	0.533998
AMACR	SP1	0.799996
KBTBD8	NUP37	0.461993
KLB	FGF21	0.979997
NCOA5	ESR1	0.627993
TSPAN5	ITGB1	0.658996
SIAH2	SNCA	0.979997
TRPM2	PTPN13	0.807997
C1orf131	POLR3H	0.39999
SETMAR	PRPF19	0.989995
CCDC101	KAT2A	0.976996
URM1	MOCS3	0.937993
TXNL4B	PRPF6	0.706998
B9D2	BUB1	0.898992
GEM	YWHAB	0.620997
C5orf55	TRAF2	0.500996
MED19	MED17	0.99599
MED22	MED17	0.983999
ZNF596	FBXO25	0.506999
WDR73	MRPS12	0.365998
MTERF	POLRMT	0.56299
ANAPC15	BRCA1	0.898998
RBM4B	HNRNPM	0.541994
ZBTB1	AR	0.618992
NAT8L	BCR	0.516994
ZNF232	YY1	0.356993
WDR5B	RBBP5	0.669998
ZNF670	MDFI	0.408
DYNLRB2	MPHOSPH6	0.648997
C10orf32	C1orf131	0.499992
TEX261	TPT1	0.316999
E2F2	RB1	0.998999
NARF	LMNA	0.896992
ZNF14	ESR2	0.898997
ZNF22	RET	0.568992
ZNF180	RMI1	0.155997
PGBD1	GALP	0.429999
SGCG	DAG1	0.902999
IL24	IL20RA	0.959996
IL20RA	SOCS3	0.848996
RNF25	UBE2D1	0.744995
UFSP1	UFM1	0.892991
TTC30B	B9D2	0.618996
FGFBP2	KRCC1	0.612996
C1orf74	KNCN	0.295999
ZFP3	SPARC	0.504994
FASTKD5	IRAK2	0.568999
TSEN2	CLP1	0.895992
ACOX2	AMACR	0.924996
CYB5D1	ORC6	0.242995
NUDT16L1	SDC4	0.907999
C1orf122	CENPN	0.461996
SIDT1	FBXO25	0.270991
BCDIN3D	GNPDA2	0.668995
ARRDC4	TXNIP	0.177995
ZNF675	IL1B	0.620996
C5orf54	KIF18A	0.289994
IL20	IL20RA	0.993992
PRSS23	MTHFD2	0.167996
WDR85	EEF2	0.795997
C8orf48	MDFI	0.465993
TMEM45A	LOX	0.241998
EAF2	ELL	0.986995
TLCD1	ASPM	0.23499
ZNF681	ZNF675	0.693992
ZNF572	ASAP1	0.346992
ZNF485	POLR1B	0.156992
FAM200A	ZNF14	0.259991
