# Supplementary material for: Toward Repurposing Metformin as a Precision Anti-Cancer Therapy Using Structural Systems Pharmacology
Source: Sci Rep. 2016 Feb 4;6:20441. doi: 10.1038/srep20441 (PMC4740793; doi:10.1038/srep20441)
Supplement: Supplementary Datesets [file srep20441-s2.zip › srep20441-s7.csv]

GeneSymbol_1	GeneSymbol_2	Interaction_Strength
STUB1	ERBB2	0.996996
PXN	SRC	0.996992
NEDD8	TP53	0.998999
AKT1	MDM2	0.998994
CDK5	TP53	0.976992
RFXANK	RFX5	0.998992
RAC1	STAT3	0.994995
ASAP1	SH3KBP1	0.976993
SRC	EGFR	0.998997
CDKN2A	MDM2	0.999
PARP1	TP53	0.998996
EIF6	DKC1	0.974992
BRMS1	ARID4A	0.994991
ESR1	EGFR	0.996994
STS	CYP3A4	0.917995
HSPA8	STUB1	0.998999
TSG101	PDCD6IP	0.998994
POMC	STAT3	0.977
GJA1	SRC	0.995998
RHO	EGFR	0.846995
YWHAB	TSC2	0.998999
POLE	PCNA	0.998998
ACPP	ERBB2	0.891995
HGS	TSG101	0.998996
FGF1	EGFR	0.981997
CAV1	EGFR	0.998999
G3BP1	RASA1	0.961993
INS-IGF2	EGFR	0.946998
CALM1	EGFR	0.98899
G3BP2	SCD	0.800991
VEGFA	HIF1A	0.998993
AR	CTNNB1	0.998993
POLA1	PCNA	0.997994
SIRT1	TP53	0.99899
TSC2	MTOR	0.996995
NRF1	PARP1	0.922992
NPY	POMC	0.995999
YY1	TP53	0.998997
IL1B	IL8	0.974996
KAT2B	TP53	0.998992
PPARGC1A	SIRT1	0.995996
RB1	MDM2	0.998995
TP53	EGFR	0.976997
ERBB2	EGFR	0.998998
EIF4E	MTOR	0.997992
MED1	ESR1	0.997998
NRIP1	ESR1	0.998993
SP1	EGFR	0.873995
HIF1A	TP53	0.999
ESR2	ESR1	0.997996
SREBF1	INS-IGF2	0.928995
MTOR	EGFR	0.972994
CXCL12	STAT3	0.985998
LYST	VTA1	0.974992
EXOSC6	EXOSC8	0.99899
SUMO2	UBE2I	0.998993
MDM2	EGFR	0.921992
TFAM	NRF1	0.956997
PPIF	SLC25A4	0.971994
PRPF19	SF3A2	0.980993
CDK2	TP53	0.998993
SH3GL1	PDCD6IP	0.973994
POLR2H	YBX1	0.898993
BCR	GRB2	0.998992
FOS	IL8	0.988996
RUVBL1	CTNNB1	0.995998
PRMT5	TP53	0.98099
BRIX1	RPL5	0.87
RET	GRB2	0.997994
PSMD12	UBB	0.90399
UBA5	PDCD6IP	0.756995
LMNA	FOS	0.936996
TXNIP	TXN	0.998996
DKC1	RUVBL1	0.994997
ITGB1	PXN	0.990993
DNAJA1	HSPA8	0.989991
CYP3A4	INS-IGF2	0.922997
UGT2B15	CYP3A4	0.937999
NDST4	EXT2	0.932999
SDC2	RASA1	0.961998
EXT2	SDC2	0.938997
SDC4	CXCL12	0.980997
EFNB1	SRC	0.993998
NOTCH1	PSEN1	0.998993
DPYSL2	CDK5	0.986994
CRMP1	CDK5	0.984997
RBM5	PRPF19	0.99799
DECR1	PTTG1	0.985992
SKP1	CTNNB1	0.998999
SRSF1	SF3A2	0.998998
CBL	EGFR	0.998999
IL9	CSF2	0.927997
SLC26A2	CANT1	0.715997
CSF2	STAT3	0.990998
UBB	EGFR	0.975994
IL8	EGFR	0.988999
EEF2	RPLP0	0.997993
PSEN1	CTNNB1	0.998998
SNCA	STUB1	0.98599
GRB2	EGFR	0.998994
CTNNB1	EGFR	0.995993
BRCA1	TP53	0.998998
STAT1	EGFR	0.998991
DMD	DAG1	0.998993
CITED2	EP300	0.998994
SGK1	PDPK1	0.997998
PEX19	CDKN2A	0.940994
ABCD3	PEX19	0.998997
TXN	PTPN1	0.935993
GNB2L1	SRC	0.997998
PCNA	TP53	0.998
JAK2	STAT1	0.998999
UBE3A	TP53	0.998996
UBE2D2	CBL	0.975998
RPS13	RPL11	0.998996
FDXR	TP53	0.926997
EIF5A2	RPL11	0.956997
ABCE1	RPLP0	0.998999
MAT2A	DNMT1	0.909996
RPLP0	INS-IGF2	0.926999
INSIG1	SREBF2	0.996995
CYP20A1	DECR1	0.541991
FDPS	SREBF2	0.958999
SREBF2	SP1	0.994991
SCD	SREBF1	0.951995
SCP2	CAV1	0.941
RPL11	MDM2	0.998996
SRM	ODC1	0.989994
CHEK1	TP53	0.998996
FANCD2	UBB	0.961995
ZBTB2	SUMO2	0.65999
UIMC1	BRCA1	0.998995
SRSF6	SF3B4	0.996995
IL1R1	PIK3R1	0.983996
DAG1	SRC	0.98099
HK2	SREBF1	0.968991
PTPN13	EFNB1	0.994995
ELL	SNF8	0.994995
STAT3	EGFR	0.999
ARHGDIA	RAC1	0.998997
PNMT	MAOA	0.932
RASA1	EGFR	0.990995
POGLUT1	NOTCH1	0.909996
NOC2L	TP53	0.984994
SLC25A19	PDE4D	0.777993
CBX3	TRIM28	0.993997
DDC	MAOA	0.947994
VTA1	CHMP3	0.985991
NES	CDK5	0.99
TPT1	PLK1	0.991995
SOS1	EGFR	0.997993
CROT	SH3GL1	0.428991
RIF1	RPA3	0.695995
EPS8	SOS1	0.998997
RBM45	NES	0.72399
SKA3	CENPF	0.986992
TADA2A	KAT2B	0.997995
RIPK1	TRAF2	0.998991
TRAF2	TRADD	0.998998
TRIM28	MDM2	0.963991
SNF8	CHMP3	0.965999
BIRC5	EGFR	0.915996
SENP8	NEDD8	0.998999
TIFA	TRAF2	0.963992
CDC6	CDK2	0.998998
SRP54	RPL23	0.988
RAD51AP1	RAD51	0.998992
UFM1	UBA5	0.997992
MED17	MED1	0.995997
RANBP6	ABCE1	0.596998
TIPIN	CHEK1	0.994994
KIF18A	BUB1	0.988991
FASTKD3	BRIX1	0.632996
GPN1	RUVBL1	0.867992
MKI67IP	MKI67	0.995996
UBLCP1	CTDSP1	0.757991
NPM1	CDKN2A	0.997992
ORC5	MCM3	0.998992
BUB1	BIRC5	0.99499
RNFT1	UBE2D2	0.305994
PDCD6IP	EGFR	0.942995
MRPS31	LYST	0.612994
TYMS	BIRC5	0.93899
RMI1	BLM	0.998992
DSCC1	PCNA	0.984995
CCDC88A	AKT1	0.940996
RPL22L1	RPL30	0.856996
ARID4A	RB1	0.978999
SGOL2	BIRC5	0.992991
PRIM1	POLA1	0.997991
CENPF	BUB1	0.998994
AMD1	SRM	0.968997
CEP55	TSG101	0.997995
GPN2	GPN1	0.71099
RPP40	RPP14	0.954993
CDK8	MED1	0.998991
EXOSC8	IL8	0.898996
CENPN	BUB1	0.993999
MTHFD2	TYMS	0.981996
ZC3H8	MKI67IP	0.449991
EIF5	EIF4E	0.954996
BASP1	CALM1	0.864996
ING3	KAT5	0.989999
SF3A2	YBX1	0.993996
CLN6	DPYSL2	0.807995
SF3B4	YBX1	0.898997
SF3B2	SF3B4	0.998997
PDSS1	FDPS	0.942992
CRISPLD1	CKAP2L	0.304996
CKAP2L	BUB1	0.930991
MRPS11	RPS20	0.989995
GINS2	MCM5	0.977991
CDCA8	BIRC5	0.998992
PTTG1	TP53	0.941996
MRPL27	RPL23	0.974999
EP300	KAT2B	0.999
ZNF268	TRIM28	0.988999
RPS20	RPL11	0.998994
PIGQ	MDM2	0.898999
MRPS12	RPL23	0.99
MTG1	SRP54	0.639991
TRMT61A	DKC1	0.755993
POLR2C	POLR2H	0.998992
PEX12	PEX19	0.995994
DOHH	EIF5A2	0.946998
POLR3D	POLR2H	0.992995
DTYMK	TYMS	0.997992
DUS3L	METTL1	0.787991
METTL1	AKT1	0.917991
EXOSC4	EXOSC8	0.998996
MRPL54	MRPL27	0.708992
RPL5	MDM2	0.998997
POLR1C	POLR3D	0.993991
PQBP1	WDR77	0.992
NAA10	HIF1A	0.998999
RPA3	RPA1	0.998994
ODC1	INS-IGF2	0.895992
WDR77	PRMT5	0.998999
MOCS3	GPHN	0.89799
SHFM1	PSMD12	0.998998
RRM2B	TP53	0.998994
HSD17B4	SCP2	0.966991
MTHFS	MTHFD2	0.973999
FDX1	FDXR	0.985993
RPL30	RPLP0	0.998995
YBX1	EGFR	0.863999
POLE3	POLE	0.998998
RPL23	MDM2	0.990998
KNCN	RPL5	0.892996
EIF1	EIF5	0.917997
RAD51	TP53	0.998999
UBE2I	TP53	0.998996
SIN3A	TP53	0.995993
TEX14	CEP55	0.854993
PDPK1	AKT1	0.997994
NGFR	NTRK1	0.997999
RIBC2	YBX1	0.541997
PRKAB1	TP53	0.980994
TBP	TP53	0.997996
KAT5	RUVBL1	0.998996
BTRC	CTNNB1	0.998993
TRIM59	ESR1	0.958997
NFKB1	BTRC	0.999
RFX5	CIITA	0.998996
CIITA	STAT1	0.981998
PTPN1	EGFR	0.998999
POLR1B	POLR2H	0.998993
GPHN	MTOR	0.931993
RBM3	RBMX	0.656992
DLC1	AKT1	0.926995
IKZF1	SIN3A	0.934993
RHOH	ARHGDIA	0.982992
SH2B1	JAK2	0.998991
SMAD2	SP1	0.998997
SFPQ	SIN3A	0.978994
MPV17	CD2AP	0.759992
FGFBP1	FGF1	0.95799
PIK3R1	EGFR	0.996996
GINS4	GINS2	0.998995
IL17RB	IL9	0.832995
PLK1	BIRC5	0.996993
CANT1	RRM2B	0.898993
NFKBIZ	NFKB1	0.918998
POLR3C	POLR3D	0.994993
TRADD	STAT1	0.993992
NTRK1	SHC1	0.998994
CD2AP	CBL	0.998999
DNMT1	PCNA	0.998995
MKI67	BIRC5	0.917995
PDE4D	GNB2L1	0.990993
SHC1	EGFR	0.99899
C11orf1	POLR2C	0.18
DDX51	NOC2L	0.454998
TTC32	ANAPC15	0.461994
TRIP13	CDCA8	0.935994
POLE2	POLE	0.998997
GNPNAT1	HK2	0.898993
MCM3	MCM5	0.998992
RPP14	EXOSC8	0.885997
MUM1L1	PPARGC1A	0.234993
MCM5	STAT1	0.975994
RPA1	TP53	0.998993
MED6	CDK8	0.998991
RPA2	RPA3	0.998997
GINS3	GINS2	0.988994
MAOA	SP1	0.823996
C19orf40	FANCD2	0.991997
MED10	MED17	0.997996
BRIP1	BRCA1	0.998999
BLM	RAD51	0.997996
CUL4A	NEDD8	0.992
STC1	VEGFA	0.850999
NPY5R	NPY	0.988993
KRCC1	FGFBP1	0.368998
ARHGEF9	GPHN	0.990996
RDH13	MINOS1	0.604999
RBMX	HNRNPK	0.995991
ALG13	ALG1	0.926998
UTP14A	DKC1	0.73899
SH3KBP1	CBL	0.998996
SLC25A4	SF3A2	0.943998
CLP1	POLR2H	0.910999
ZKSCAN4	TP53	0.850995
GRK1	RHO	0.998996
FAM173B	RPS13	0.211992
PRPF6	SF3A2	0.997996
OGFOD1	G3BP1	0.834999
CRBN	CUL4A	0.990995
TTC14	SF3B2	0.973996
NCOA6	ESR1	0.982992
ZNF302	HGS	0.509995
PIGP	PIGQ	0.979998
FBXO9	SKP1	0.901999
HNRNPM	HNRNPK	0.941996
ANGEL2	USP6NL	0.339995
IKZF5	IKZF1	0.626999
HNRNPK	YBX1	0.993992
CHMP3	EGFR	0.918998
CHAC2	CCDC88A	0.429999
HSCB	FDX1	0.973
THNSL1	UIMC1	0.640994
HDHD1	STS	0.758993
RBBP5	NCOA6	0.994992
CHTF8	DSCC1	0.992991
ZNF347	PNMT	0.609
MAGEH1	NGFR	0.982997
PSPC1	SFPQ	0.944997
LCMT2	DDC	0.905998
RCVRN	GRK1	0.995994
E2F8	CDC6	0.923998
CCNE2	CDK2	0.998994
DNAJC30	EXOSC6	0.649
PCDH19	ARHGEF9	0.634999
IRAK2	IL1R1	0.992995
ZNF45	TRIM28	0.962995
FBXO25	SKP1	0.958991
TOE1	SRSF6	0.989995
ZNF76	TBP	0.855996
JMJD4	OGFOD1	0.513998
PHOSPHO2	AOX1	0.898998
DDX56	BRIX1	0.727996
USP6NL	EPS8	0.99799
INTS5	SHFM1	0.998998
ALG2	PDCD6IP	0.990993
PPAPDC1B	ACPP	0.674991
CTDSP1	SMAD2	0.979991
C9orf85	C19orf40	0.468997
C9orf156	CRMP1	0.426995
CCDC138	SGOL2	0.423995
C11orf54	TRIP13	0.533998
KBTBD8	SUPT3H	0.460997
FGFR4	FGF1	0.998998
KLB	FGFR4	0.992997
NCOA5	ESR1	0.627993
TSPAN5	ITGB1	0.658996
SIAH2	SNCA	0.979997
TRPM2	PTPN13	0.807997
C1orf131	PSMD12	0.394
SETMAR	PRPF19	0.989995
CCDC101	TADA2A	0.993991
URM1	MOCS3	0.937993
TXNL4B	PRPF6	0.706998
SUPT3H	KAT2B	0.996992
B9D2	PLK1	0.898998
GEM	YWHAB	0.620997
C5orf55	TRAF2	0.500996
MED19	MED17	0.99599
MED22	MED17	0.983999
ZNF596	FBXO25	0.506999
WDR73	MRPS12	0.365998
MTERF	MPV17	0.888993
ANAPC15	BRCA1	0.898998
RBM4B	HNRNPM	0.541994
ZBTB1	AR	0.618992
NAT8L	BCR	0.516994
ZNF232	YY1	0.356993
WDR5B	RBBP5	0.669998
ZNF670	CBX3	0.42199
DYNLRB2	DYNLL2	0.826998
C10orf32	C1orf131	0.499992
TEX261	TPT1	0.316999
E2F2	RB1	0.998999
NARF	LMNA	0.896992
ZNF14	ESR2	0.898997
ZNF22	RET	0.568992
AOX1	MAOA	0.921995
ZNF180	ZNF45	0.257998
PGBD1	NKAPL	0.751992
SGCG	DMD	0.916996
MINOS1	SF3B4	0.898991
IL24	STAT3	0.843996
IL20RA	IL24	0.959996
HERC2	UBE3A	0.905997
RNF25	UBE2D2	0.748993
DYNLL2	GPHN	0.975998
UFSP1	UFM1	0.892991
TTC30B	B9D2	0.618996
FGFBP2	KRCC1	0.612996
ALG1	ALG2	0.950993
C1orf74	KNCN	0.295999
ZFP3	RCVRN	0.654996
FASTKD5	IRAK2	0.568999
TSEN2	CLP1	0.895992
ACOX2	HSD17B4	0.956999
CYB5D1	HERC2	0.373993
NUDT16L1	SDC4	0.907999
C1orf122	CENPN	0.461996
SIDT1	FBXO25	0.270991
NKAPL	ZKSCAN4	0.781994
BCDIN3D	SH2B1	0.644996
ARRDC4	TXNIP	0.177995
ZNF675	IL1B	0.620996
C5orf54	KIF18A	0.289994
IL20	IL20RA	0.993992
PRSS23	MTHFD2	0.167996
WDR85	EEF2	0.795997
C8orf48	DLC1	0.377998
TMEM45A	ZNF22	0.304991
EAF2	ELL	0.986995
TLCD1	INSIG1	0.339992
ZNF681	ZNF675	0.693992
ZNF572	ASAP1	0.346992
ZNF485	POLR1B	0.156992
FAM200A	ZNF14	0.259991
