# Supplementary material for: Toward Repurposing Metformin as a Precision Anti-Cancer Therapy Using Structural Systems Pharmacology
Source: Sci Rep. 2016 Feb 4;6:20441. doi: 10.1038/srep20441 (PMC4740793; doi:10.1038/srep20441)
Supplement: Supplementary Datesets [file srep20441-s2.zip › srep20441-s8.csv]

GeneSymbol_1	GeneSymbol_2	Interaction_Strength
NEDD8	TP53	0.998999
AKT1	FN1	0.945993
RFXANK	CIITA	0.996993
YWHAZ	FN1	0.908
PPP1CA	AKT1	0.957995
RAC1	FN1	0.957998
ASAP1	SRC	0.962991
SRC	MMP2	0.987993
CLN3	TNF	0.849992
CDKN2A	MMP2	0.856997
EIF6	DKC1	0.974992
BRMS1	HDAC1	0.959992
ESR1	SP1	0.998999
STS	CYP7A1	0.898995
PGRMC1	AKT1	0.853996
RNASEH2A	PCNA	0.932997
CD79A	FN1	0.957999
HSPA8	TP53	0.976997
FGF2	FN1	0.946992
POMC	GCG	0.976
EGF	FN1	0.993992
EGFR	PLAUR	0.986996
GJA1	SRC	0.995998
YWHAB	YWHAZ	0.948999
IRS1	FN1	0.983997
LEP	GCG	0.994993
POLE	PCNA	0.998998
ACPP	ERBB2	0.891995
HGS	EGFR	0.994992
PLAUR	FAP	0.927992
ADCY2	GCG	0.967991
DPAGT1	DPM1	0.976999
FN1	FAP	0.441997
INS-IGF2	GCG	0.982
CALM1	EGFR	0.98899
G3BP2	SCD	0.800991
VEGFA	SRC	0.993996
AR	CTNNB1	0.998993
POLA1	PCNA	0.997994
GCG	FAP	0.633998
PNPT1	QTRT1	0.921999
TNF	FN1	0.927997
SIRT1	TP53	0.99899
NRF1	AKT1	0.850993
SPARC	FN1	0.984995
NPY	POMC	0.995999
CDKN1A	TP53	0.998999
YY1	TP53	0.998997
IL1B	MMP2	0.961995
RB1	SMARCA4	0.998999
TP53	MMP2	0.942995
ERBB2	MMP2	0.895996
NRIP1	ESR1	0.998993
SP1	MMP2	0.730998
HIF1A	TP53	0.999
CXCL12	HIF1A	0.986999
EXOSC6	PNPT1	0.898994
SUMO2	TP53	0.991998
TFAM	NRF1	0.956997
RBX1	VHL	0.998994
MMP2	FAP	0.352994
PPIF	TP53	0.829994
SH3GL1	SRC	0.936993
LEPRE1	COL1A1	0.965999
BCR	RAC1	0.970999
FOS	MMP2	0.941994
BRIX1	DKC1	0.873995
RET	SRC	0.963997
LMNA	FOS	0.936996
TXNIP	APP	0.898996
DKC1	QTRT1	0.745994
ITGB1	ITGA5	0.998998
DNAJA1	HSPA8	0.989991
CYP1B1	POMC	0.915995
UGT2B15	CYP1B1	0.926992
DIMT1	DKC1	0.968992
CFH	CRP	0.953994
NDST4	EXT2	0.932999
SDC2	FN1	0.980991
EXT2	SDC2	0.938997
SDC4	SDC2	0.961993
GPC5	SDC2	0.922994
NOTCH1	CTNNB1	0.980999
RBM5	SF3A2	0.993991
LOX	FN1	0.931994
SKP1	CTNNB1	0.998999
ACTN4	FN1	0.920999
CRP	FN1	0.952991
SRSF1	SF3A2	0.998998
MLN	GCG	0.952991
APP	GCG	0.926995
SLC26A2	CANT1	0.715997
EEF2	RPS20	0.992992
GAST	GCG	0.995993
SNCA	APP	0.970999
CTNNB1	MMP2	0.926997
HNRNPA2B1	YBX1	0.963999
BRCA1	TP53	0.998998
CITED2	EP300	0.998994
SGK1	PDPK1	0.997998
PEX19	CDKN2A	0.940994
ABCD3	PEX19	0.998997
PCNA	FN1	0.504994
RELA	SP1	0.996997
RPS13	RPS20	0.998991
ABCE1	DKC1	0.821996
MAT2A	SP1	0.898993
ZNF420	TP53	0.852992
INSIG1	INS-IGF2	0.866998
CYP20A1	CYP1B1	0.479999
SCD	LEP	0.917
RPL11	RPS20	0.998994
CHEK1	TP53	0.998996
ZBTB2	SUMO2	0.65999
SRSF6	SF3A2	0.993995
F13A1	FN1	0.973992
COL1A1	FN1	0.930991
DAG1	SRC	0.98099
HK2	INS-IGF2	0.915995
CYP7A1	GCG	0.849998
PTPN13	SRC	0.932998
ELL	TP53	0.858999
ARHGDIA	RAC1	0.998997
POGLUT1	NOTCH1	0.909996
NOC2L	TP53	0.984994
SLC25A19	PDE4D	0.777993
NES	EGF	0.906
TPT1	TP53	0.970995
CROT	SH3GL1	0.428991
RIF1	RPA3	0.695995
RBM45	NES	0.72399
SKA3	BIRC5	0.978991
RIPK1	TRAF2	0.998991
TRAF2	TNF	0.950998
TRIM28	TP53	0.960994
VHL	FN1	0.997997
SNIP1	SMAD2	0.974992
BIRC5	FN1	0.858993
SENP8	NEDD8	0.998999
TIFA	TRAF2	0.963992
CDC6	PCNA	0.99699
RAD51AP1	RAD51	0.998992
UFM1	DPM1	0.306998
NUP37	BIRC5	0.935998
RANBP6	ABCE1	0.596998
TIPIN	CHEK1	0.994994
KIF18A	BIRC5	0.962999
MTIF2	PNPT1	0.991996
FASTKD3	BRIX1	0.632996
GPN1	DKC1	0.622991
GGPS1	SP1	0.898997
MKI67IP	DKC1	0.864998
UBLCP1	CTDSP1	0.757991
NPM1	CDKN2A	0.997992
ORC5	CDC6	0.993999
RNFT1	UFM1	0.286996
POLR2A	SMARCA4	0.995993
MRPS31	MTIF2	0.53099
TYMS	QTRT1	0.893992
RMI1	BLM	0.998992
DSCC1	PCNA	0.984995
CCDC88A	AKT1	0.940996
RPL22L1	RPL30	0.856996
SGOL2	BIRC5	0.992991
PRIM1	POLA1	0.997991
AMD1	MAT2A	0.913991
CEP55	BIRC5	0.936997
DPM1	QTRT1	0.580997
GPN2	GPN1	0.71099
RPP40	RNASEH2A	0.744993
CENPN	BIRC5	0.981994
MTHFD2	TYMS	0.981996
ZC3H8	MKI67IP	0.449991
BASP1	CALM1	0.864996
ING3	KAT5	0.989999
HDAC1	SP1	0.998994
SF3A2	YBX1	0.993996
CLN6	CLN3	0.836992
PDSS1	GGPS1	0.926991
CRISPLD1	CEP55	0.159997
MRPS11	RPS20	0.989995
GINS2	TYMS	0.902998
MRPL27	RPS20	0.908996
EP300	SP1	0.998999
ZNF268	TRIM28	0.988999
RPS20	QTRT1	0.789992
QTRT1	FAP	0.168994
MRPS12	RPS20	0.996999
MTG1	DIMT1	0.678996
TRMT61A	DIMT1	0.801992
PEX12	PEX19	0.995994
DOHH	EIF5A	0.942991
DTYMK	TYMS	0.997992
DUS3L	METTL1	0.787991
METTL1	AKT1	0.917991
EXOSC4	EXOSC6	0.996994
MRPL54	MRPL27	0.708992
POLR1C	POLR1B	0.986996
EIF3I	RPS20	0.978994
PQBP1	SF3A2	0.952
NAA10	HIF1A	0.998999
RPA3	PCNA	0.991993
ODC1	FOS	0.901991
MTHFS	MTHFD2	0.973999
FDX1	POMC	0.898996
RPL30	RPS20	0.997994
SHMT1	TYMS	0.997993
YBX1	MMP2	0.853993
POLE3	POLE	0.998998
KNCN	PCNA	0.72799
EIF1	EIF3I	0.882996
RAD51	TP53	0.998999
TEX14	CEP55	0.854993
PDPK1	AKT1	0.997994
TYK2	PLAUR	0.928997
ITGA5	FN1	0.998993
NGFR	APP	0.972992
RIBC2	YBX1	0.541997
PRKAB1	TP53	0.980994
TBP	TP53	0.997996
NONO	YBX1	0.907991
KAT5	TP53	0.998995
BLNK	CD79A	0.994997
TRIM59	ESR1	0.958997
ZFYVE28	EGFR	0.958996
NFKB1	IL1B	0.988999
CIITA	SMARCA4	0.944996
POLR1B	PNPT1	0.927998
TADA3	TP53	0.988993
EIF5A	CDKN2A	0.837997
RBM3	HNRNPA2B1	0.657999
RPL28	RPS20	0.974993
DLC1	AKT1	0.926995
RHOH	ARHGDIA	0.982992
MC4R	POMC	0.99799
SMAD2	FN1	0.915991
SFPQ	NONO	0.979996
MPV17	ACTN4	0.724
IL17C	TNF	0.854999
HDC	GAST	0.953993
GINS4	GINS2	0.998995
IL17RB	IL17C	0.878994
CANT1	PNPT1	0.898994
NFKBIZ	NFKB1	0.918998
POLR3C	TBP	0.960993
SMARCA4	MMP2	0.92099
SPTAN1	ACTN4	0.914997
ALK	IRS1	0.967998
BANP	TP53	0.947995
PDE4D	ADCY2	0.945996
C11orf1	ZFYVE28	0.212992
DDX51	NOC2L	0.454998
TTC32	RPL11	0.311999
TRIP13	TYMS	0.914995
POLE2	POLE	0.998997
GNPNAT1	HK2	0.898993
MUM1L1	FOXG1	0.199995
MED6	MED10	0.994998
RPA2	RPA3	0.998997
GINS3	GINS2	0.988994
MED10	LEP	0.898991
BRIP1	BRCA1	0.998999
DPM2	DPM1	0.994996
BLM	TP53	0.991998
STC1	VEGFA	0.850999
NPY5R	NPY	0.988993
KRCC1	FGFBP2	0.612996
RDH13	RPL28	0.240997
ALG13	DPAGT1	0.928994
UTP14A	DKC1	0.73899
CLP1	YBX1	0.898995
FAM173B	RPS13	0.211992
PRPF6	YBX1	0.89899
CRBN	RBX1	0.978996
TTC14	SNIP1	0.973998
ZNF302	HGS	0.509995
PIGP	DPM2	0.989995
FBXO9	SKP1	0.901999
HNRNPM	YBX1	0.913998
ANGEL2	USP6NL	0.339995
IKZF5	SIRT1	0.379991
CHAC2	CCDC88A	0.429999
HSCB	FDX1	0.973
THNSL1	SHMT1	0.36399
HDHD1	STS	0.758993
RBBP5	CTNNB1	0.936999
CHTF8	DSCC1	0.992991
ZNF347	PGRMC1	0.459994
MAGEH1	NGFR	0.982997
NNMT	MMP2	0.805999
PSPC1	NONO	0.966997
LCMT2	HDC	0.898997
E2F8	CDC6	0.923998
CCNE2	CDKN1A	0.998995
DNAJC30	EXOSC6	0.649
PCDH19	SPTAN1	0.650996
IRAK2	IL1B	0.912995
TOE1	PPP1CA	0.995995
ZNF76	TBP	0.855996
RAP1GAP2	YWHAZ	0.934
JMJD4	LEPRE1	0.339996
PHOSPHO2	AOX1	0.898998
DDX56	BRIX1	0.727996
USP6NL	ACTN4	0.984999
INTS5	POLR2A	0.720996
PPAPDC1B	ACPP	0.674991
CTDSP1	SMAD2	0.979991
C9orf85	BLNK	0.30699
C9orf156	F13A1	0.374991
GALP	LEP	0.895992
CCDC138	SGOL2	0.423995
C11orf54	TRIP13	0.533998
AMACR	SP1	0.799996
KBTBD8	NUP37	0.461993
FGFR4	FGF2	0.995995
KLB	FGFR4	0.992997
NCOA5	ESR1	0.627993
TSPAN5	ITGB1	0.658996
SIAH2	SNCA	0.979997
FOXG1	SMAD2	0.964994
TRPM2	PTPN13	0.807997
C1orf131	DKC1	0.200992
SETMAR	BANP	0.954995
CCDC101	TADA3	0.978993
URM1	UFM1	0.644994
TXNL4B	PRPF6	0.706998
B9D2	BIRC5	0.898998
GEM	YWHAB	0.620997
C5orf55	TRAF2	0.500996
MED19	MED10	0.997991
MED22	MED10	0.996992
ZNF596	GPC5	0.378992
WDR73	MRPS12	0.365998
MTERF	MPV17	0.888993
RBM4B	HNRNPM	0.541994
ZBTB1	AR	0.618992
NAT8L	BCR	0.516994
ZNF232	YY1	0.356993
WDR5B	RBBP5	0.669998
ZNF670	ALK	0.234998
DYNLRB2	CFH	0.717992
C10orf32	C1orf131	0.499992
TEX261	TPT1	0.316999
E2F2	RB1	0.998999
NARF	LMNA	0.896992
ZNF14	SMARCA4	0.899999
ZNF22	RET	0.568992
AOX1	NNMT	0.922999
ZNF180	ZNF420	0.214997
PGBD1	GALP	0.429999
SGCG	DAG1	0.902999
IL24	IL20RA	0.959996
IL20RA	TYK2	0.799991
RNF25	RELA	0.620992
UFSP1	UFM1	0.892991
TTC30B	B9D2	0.618996
FGFBP2	MLN	0.155997
C1orf74	KNCN	0.295999
ZFP3	SPARC	0.504994
FASTKD5	IRAK2	0.568999
TSEN2	CLP1	0.895992
ACOX2	AMACR	0.924996
CYB5D1	PGRMC1	0.318991
NUDT16L1	SDC4	0.907999
C1orf122	CENPN	0.461996
SIDT1	RAP1GAP2	0.234992
BCDIN3D	MC4R	0.501993
ARRDC4	TXNIP	0.177995
ZNF675	IL1B	0.620996
C5orf54	KIF18A	0.289994
IL20	IL20RA	0.993992
PRSS23	MTHFD2	0.167996
WDR85	EEF2	0.795997
C8orf48	DLC1	0.377998
TMEM45A	LOX	0.241998
EAF2	ELL	0.986995
TLCD1	INSIG1	0.339992
ZNF681	ZNF675	0.693992
ZNF572	ASAP1	0.346992
ZNF485	POLR1B	0.156992
FAM200A	ZNF14	0.259991
