# Supplementary material for: Toward Repurposing Metformin as a Precision Anti-Cancer Therapy Using Structural Systems Pharmacology
Source: Sci Rep. 2016 Feb 4;6:20441. doi: 10.1038/srep20441 (PMC4740793; doi:10.1038/srep20441)
Supplement: Supplementary Datesets [file srep20441-s2.zip › srep20441-s9.csv]

GeneSymbol_1	GeneSymbol_2	Interaction_Strength
NEDD8	TP53	0.998999
SNW1	NHP2L1	0.998995
AKT1	RELA	0.981994
RFXANK	RFX5	0.998992
RAC1	STAT3	0.994995
ASAP1	SH3KBP1	0.976993
SRC	STAT3	0.998995
CDKN2A	JUN	0.877994
PARP1	RELA	0.990995
EIF6	DKC1	0.974992
BRMS1	ARID4A	0.994991
CD4	IL12B	0.948997
ESR1	JUN	0.993998
GZMH	GZMB	0.885994
GZMB	IL12B	0.905991
STS	CYP3A4	0.917995
RNASEH2A	PCNA	0.932997
TGFB1	JUN	0.990994
HSPA8	TP53	0.976997
IL6	IL12B	0.962999
POMC	STAT3	0.977
EGFR	STAT3	0.999
GJA1	SRC	0.995998
YWHAB	CBL	0.967991
CASP3	GZMB	0.984993
LEP	STAT3	0.996997
POLE	PCNA	0.998998
ACPP	ERBB2	0.891995
HGS	EGFR	0.994992
CALM1	EGFR	0.98899
G3BP2	SCD	0.800991
JUN	IL12B	0.852
VEGFA	SRC	0.993996
AR	CTNNB1	0.998993
POLA1	PCNA	0.997994
SIRT1	RELA	0.980999
NRF1	PARP1	0.922992
SPARC	TGFB1	0.971993
NPY	POMC	0.995999
CDKN1A	TP53	0.998999
YY1	TP53	0.998997
IL1B	IL6	0.990993
PPARGC1A	SIRT1	0.995996
RB1	JUN	0.988999
TP53	JUN	0.993996
ERBB2	PIK3R1	0.995997
TFF1	ESR1	0.998991
MED1	ESR1	0.997998
GSK3B	JUN	0.993993
NRIP1	ESR1	0.998993
SP1	RELA	0.996997
HIF1A	TP53	0.999
CXCL12	CXCR4	0.999
EXOSC6	LSM7	0.998991
SUMO2	TP53	0.991998
TFAM	NRF1	0.956997
RBX1	CUL1	0.99899
PPIF	SLC25A4	0.971994
IL2	FOS	0.991993
PRPF19	SF3A2	0.980993
POLR2H	SNRPD2	0.961993
BCR	GRB2	0.998992
FOS	IL12B	0.924997
BRIX1	NHP2L1	0.788995
IKBKB	RELA	0.998993
MYB	CD4	0.983999
RET	PIK3R1	0.96299
PSMD12	CD4	0.898997
VCP	NFKBIA	0.907992
LMNA	FOS	0.936996
TXNIP	NLRP3	0.984997
DKC1	NHP2L1	0.977991
ITGB1	CD81	0.986992
DNAJA1	HSPA8	0.989991
CXCR4	CD4	0.994996
CYP3A4	IL6	0.892995
UGT2B15	CYP3A4	0.937999
DIMT1	NHP2L1	0.936
UFC1	SNRPD2	0.581991
NDST4	EXT2	0.932999
SDC2	FOS	0.906993
EXT2	SDC2	0.938997
SDC4	CXCR4	0.991998
NOTCH1	EP300	0.993997
DPYSL2	GSK3B	0.986998
CRMP1	FYN	0.979992
RBM5	PRPF19	0.99799
TH	FOS	0.972996
NFKBIA	IL12B	0.914
DECR1	AKT1	0.906998
SKP1	CUL1	0.998999
ATIC	IL6	0.865991
GFAP	IL6	0.901999
SRSF1	SF3A2	0.998998
CBL	PIK3R1	0.998993
IL9	IL5	0.982997
SLC26A2	CANT1	0.715997
EEF2	RPS16	0.982994
SNCA	FYN	0.983
GRB2	PIK3R1	0.998996
CTNNB1	PIK3R1	0.985995
HNRNPA2B1	SF3A2	0.993999
BRCA1	RELA	0.879993
HLA-DRB1	CD4	0.997995
STAT1	IL12B	0.931993
CITED2	EP300	0.998994
SGK1	PDPK1	0.997998
PEX19	CDKN2A	0.940994
ABCD3	PEX19	0.998997
ABCA1	IL6	0.866994
GNB2L1	STAT1	0.992996
PCNA	GADD45G	0.997993
JAK2	STAT1	0.998999
UBE2D2	CBL	0.975998
RELA	IL12B	0.907995
FGFR2	PIK3R1	0.983992
RPS13	RPS16	0.998999
MED21	POLR2A	0.961993
EIF5A2	RPS16	0.944995
ABCE1	RPS16	0.834999
MAT2A	MTR	0.98799
INSIG1	VCP	0.991999
CYP20A1	DECR1	0.541991
SCD	LEP	0.917
SRM	ODC1	0.989994
CHEK1	TP53	0.998996
ZBTB2	SUMO2	0.65999
UIMC1	BRCA1	0.998995
SRSF6	SF3B4	0.996995
IL5	FOS	0.984997
IL1R1	PIK3R1	0.983996
DAG1	SRC	0.98099
FGF21	FGFR2	0.969992
MYOD1	JUN	0.982992
HK2	AKT1	0.883994
PTPN13	NFKBIA	0.970992
AATF	RB1	0.983999
ELL	POLR2A	0.958994
STAT3	IL12B	0.926992
ARHGDIA	RAC1	0.998997
PNMT	TH	0.838997
POGLUT1	NOTCH1	0.909996
SLC25A19	PDE4D	0.777993
DDC	TH	0.981999
MTR	ATIC	0.941993
TPT1	TP53	0.970995
CROT	AATF	0.41199
RIF1	RPA3	0.695995
RBM45	RBFOX3	0.890997
SKA3	BIRC5	0.978991
RIPK1	TRAF2	0.998991
TRAF2	IKBKB	0.994995
TRIM28	HDAC1	0.970992
BIRC5	STAT3	0.916999
SENP8	NEDD8	0.998999
TIFA	TRAF2	0.963992
CDC6	PCNA	0.99699
PSMD10	PSMD12	0.998999
RAD51AP1	RAD51	0.998992
UFM1	UFC1	0.975997
NUP37	GEMIN6	0.967993
RANBP6	ABCE1	0.596998
TIPIN	CHEK1	0.994994
KIF18A	BIRC5	0.962999
FASTKD3	BRIX1	0.632996
GPN1	POLR2A	0.741998
BTAF1	TBP	0.991996
GEMIN6	SNRPD2	0.989998
GGPS1	SP1	0.898997
MKI67IP	MKI67	0.995996
UBLCP1	CTDP1	0.734
NPM1	CDKN2A	0.997992
ORC5	ORC6	0.998998
RNFT1	UBE2D2	0.305994
POLR2A	SNRPD2	0.916992
MRPS31	EXOSC8	0.489997
TYMS	PCNA	0.99799
RMI1	FANCM	0.998995
DSCC1	PCNA	0.984995
CCDC88A	AKT1	0.940996
RPL22L1	RPL30	0.856996
ARID4A	RB1	0.978999
SGOL2	BIRC5	0.992991
PRIM1	POLA1	0.997991
AMD1	SRM	0.968997
CEP55	BIRC5	0.936997
GPN2	GPN1	0.71099
RPP40	RNASEH2A	0.744993
EXOSC8	LSM7	0.998992
CENPN	BIRC5	0.981994
MTHFD2	ATIC	0.984997
ZC3H8	RNF128	0.371996
BASP1	CALM1	0.864996
ING3	KAT5	0.989999
HDAC1	RELA	0.998992
SF3A2	SNRPD2	0.998998
CLN6	DPYSL2	0.807995
SF3B4	SNRPD2	0.911995
FYN	PIK3R1	0.983994
PDSS1	GGPS1	0.926991
CRISPLD1	SNRPF	0.176991
MRPS11	RPS20	0.989995
GINS2	MCM5	0.977991
MRPL27	RPS16	0.971996
EP300	RELA	0.998998
ZNF268	TRIM28	0.988999
RPS20	RPS16	0.998996
PIGQ	HDAC1	0.898992
RPS16	SNRPD2	0.665994
MRPS12	RPS16	0.994992
MTG1	DIMT1	0.678996
TRMT61A	DIMT1	0.801992
NHP2L1	SNRPD2	0.961996
CSTF1	BRCA1	0.989
POLR2C	POLR2A	0.998993
PEX12	PEX19	0.995994
DOHH	EIF5A2	0.946998
LSM7	SNRPD2	0.947993
POLR3D	POLR2H	0.992995
DTYMK	TYMS	0.997992
DUS3L	METTL1	0.787991
METTL1	AKT1	0.917991
EXOSC4	EXOSC8	0.998996
MRPL54	MRPL27	0.708992
SNRPD2	IL12B	0.184996
POLR1C	POLR3D	0.993991
EIF3I	RPS16	0.965998
PQBP1	WDR77	0.992
NAA10	HIF1A	0.998999
RPA3	PCNA	0.991993
ODC1	FOS	0.901991
WDR77	SNRPD2	0.969992
SHFM1	PSMD12	0.998998
MTHFS	MTHFD2	0.973999
FDX1	POMC	0.898996
SNRPF	SF3A2	0.998998
RPL30	RPS16	0.997996
YBX1	TP53	0.995995
POLE3	POLE	0.998998
KNCN	PCNA	0.72799
EIF1	EIF3I	0.882996
RAD51	TP53	0.998999
TEX14	CEP55	0.854993
PDPK1	AKT1	0.997994
CD81	CD4	0.965991
NGFR	NTRK1	0.997999
RIBC2	YBX1	0.541997
PRKAB1	TP53	0.980994
MDFI	MYOD1	0.825991
TBP	FOS	0.992992
NONO	HDAC1	0.943999
KAT5	TP53	0.998995
MYBBP1A	MYB	0.973997
TRIM59	ESR1	0.958997
NLRP3	IL1B	0.943992
NFKB1	RELA	0.998995
RFX5	CIITA	0.998996
CIITA	STAT1	0.981998
POLR1B	POLR2H	0.998993
TADA3	TP53	0.988993
RBM3	HNRNPA2B1	0.657999
IKZF1	NFATC2	0.898997
RHOH	ARHGDIA	0.982992
SH2B1	JAK2	0.998991
SFPQ	NONO	0.979996
MPV17	CD2AP	0.759992
PIK3R1	IL12B	0.900991
GINS4	GINS2	0.998995
IL17RB	IL9	0.832995
CANT1	ATIC	0.902998
NFKBIZ	NFKB1	0.918998
CUL1	NFKBIA	0.995995
POLR3C	POLR3D	0.994993
SMARCA4	STAT1	0.950995
NTRK1	PIK3R1	0.966999
CD2AP	PIK3R1	0.958992
MKI67	BIRC5	0.917995
SPTAN1	CASP3	0.966994
NFATC2	JUN	0.992995
PDE4D	GNB2L1	0.990993
RBFOX3	GFAP	0.866993
C11orf1	POLR2C	0.18
DDX51	MYBBP1A	0.490991
TTC32	ANAPC15	0.461994
TRIP13	BIRC5	0.906994
POLE2	POLE	0.998997
GNPNAT1	HK2	0.898993
MUM1L1	PPARGC1A	0.234993
MCM5	STAT1	0.975994
ORC6	MCM5	0.997999
MED6	CTDP1	0.998995
RPA2	RPA3	0.998997
GINS3	GINS2	0.988994
C19orf40	FANCC	0.950997
MED10	MED21	0.982999
BRIP1	BRCA1	0.998999
FANCM	FANCC	0.996991
FANCC	STAT1	0.985998
STC1	VEGFA	0.850999
NPY5R	NPY	0.988993
KRCC1	FGFBP2	0.612996
RDH13	MINOS1	0.604999
ALG13	PSMD10	0.646998
UTP14A	DKC1	0.73899
SH3KBP1	PIK3R1	0.997992
SLC25A4	SF3A2	0.943998
CLP1	POLR2H	0.910999
FAM173B	RPS13	0.211992
PRPF6	SF3A2	0.997996
CRBN	RBX1	0.978996
TTC14	SNW1	0.974998
ZNF302	HGS	0.509995
PIGP	PIGQ	0.979998
FBXO9	SKP1	0.901999
HNRNPM	WDR77	0.991993
ANGEL2	BTAF1	0.285999
IKZF5	IKZF1	0.626999
CHAC2	CCDC88A	0.429999
HSCB	FDX1	0.973
THNSL1	UIMC1	0.640994
HDHD1	STS	0.758993
RBBP5	CTNNB1	0.936999
CHTF8	DSCC1	0.992991
ZNF347	PNMT	0.609
MAGEH1	NGFR	0.982997
PSPC1	NONO	0.966997
LCMT2	DDC	0.905998
E2F8	CDC6	0.923998
CCNE2	CDKN1A	0.998995
DNAJC30	EXOSC6	0.649
PCDH19	SPTAN1	0.650996
IRAK2	IL1R1	0.992995
FBXO25	CUL1	0.965998
TOE1	SRSF6	0.989995
ZNF76	TBP	0.855996
CTDP1	POLR2A	0.998998
PLA2G4B	CYP3A4	0.898994
JMJD4	PLA2G4B	0.377993
PHOSPHO2	AOX1	0.898998
DDX56	BRIX1	0.727996
INTS5	SHFM1	0.998998
PPAPDC1B	ACPP	0.674991
GADD45G	IL12B	0.898996
C9orf85	C19orf40	0.468997
C9orf156	CRMP1	0.426995
GALP	LEP	0.895992
CCDC138	SGOL2	0.423995
C11orf54	TRIP13	0.533998
AMACR	SP1	0.799996
KBTBD8	NUP37	0.461993
KLB	FGF21	0.979997
NCOA5	ESR1	0.627993
TSPAN5	ITGB1	0.658996
SIAH2	SNCA	0.979997
TRPM2	PTPN13	0.807997
C1orf131	PSMD12	0.394
SETMAR	PRPF19	0.989995
CCDC101	TADA3	0.978993
RNF128	IL2	0.953999
URM1	UFM1	0.644994
TXNL4B	PRPF6	0.706998
B9D2	BIRC5	0.898998
GEM	YWHAB	0.620997
C5orf55	TRAF2	0.500996
MED19	MED21	0.987996
MED22	MED1	0.978999
ZNF596	FBXO25	0.506999
WDR73	MRPS12	0.365998
MTERF	MPV17	0.888993
ANAPC15	BRCA1	0.898998
RBM4B	HNRNPM	0.541994
ZBTB1	AR	0.618992
DYNC1LI2	HLA-DRB1	0.898993
NAT8L	BCR	0.516994
ZNF232	YY1	0.356993
WDR5B	RBBP5	0.669998
ZNF670	MDFI	0.408
DYNLRB2	DYNC1LI2	0.828995
C10orf32	C1orf131	0.499992
TEX261	TPT1	0.316999
E2F2	RB1	0.998999
NARF	LMNA	0.896992
ZNF14	SMARCA4	0.899999
ZNF22	RET	0.568992
AOX1	ABCA1	0.921995
ZNF180	CSTF1	0.152
PGBD1	GALP	0.429999
SGCG	DAG1	0.902999
MINOS1	SF3B4	0.898991
IL24	IL12B	0.898995
IL20RA	IL24	0.959996
RNF25	UBE2D2	0.748993
UFSP1	UFM1	0.892991
TTC30B	B9D2	0.618996
FGFBP2	GZMH	0.498994
C1orf74	KNCN	0.295999
ZFP3	SPARC	0.504994
FASTKD5	IRAK2	0.568999
TSEN2	CLP1	0.895992
ACOX2	AMACR	0.924996
CYB5D1	ORC6	0.242995
NUDT16L1	SDC4	0.907999
C1orf122	CENPN	0.461996
SIDT1	FBXO25	0.270991
BCDIN3D	SH2B1	0.644996
ARRDC4	TFF1	0.155991
ZNF675	IL1B	0.620996
C5orf54	KIF18A	0.289994
IL20	IL20RA	0.993992
PRSS23	MTHFD2	0.167996
WDR85	EEF2	0.795997
C8orf48	MDFI	0.465993
TMEM45A	ZNF22	0.304991
EAF2	ELL	0.986995
TLCD1	INSIG1	0.339992
ZNF681	ZNF675	0.693992
ZNF572	ASAP1	0.346992
ZNF485	POLR1B	0.156992
FAM200A	ZNF14	0.259991
